# Supplementary material for: Potential protective role of Bifidobacteria in myopia prevention: evidence from full-length 16S rRNA sequencing and bidirectional Mendelian randomization analysis
Source: Front Med (Lausanne). 2025 Aug 13;12:1634120. doi: 10.3389/fmed.2025.1634120 (PMC12380757; doi:10.3389/fmed.2025.1634120)
Supplement: Supplementary file 1 [file Data_Sheet_1.xlsx]

## Sheet: Table S1
Table S1. Detailed SNP information for 196 gut microbiota
X	SNP	effect_allele.exposure	other_allele.exposure	beta.exposure	remove	palindromic	ambiguous	chr.exposure	pos.exposure	se.exposure	pval.exposure	samplesize.exposure	exposure	mr_keep.exposure	pval_origin.exposure	id.exposure	F_statistic
1	rs10841473	G	C	-0.0583765	FALSE	TRUE	TRUE	12	20378911	0.0123353	2.59e-06	16311	class.Actinobacteria.id.419	TRUE	reported	U697xy	22.3962
2	rs11655079	T	C	-0.0560674	FALSE	FALSE	FALSE	17	75348675	0.0124286	5.93e-06	16309	class.Actinobacteria.id.419	TRUE	reported	U697xy	20.3507
3	rs11745923	G	T	0.0563759	FALSE	FALSE	FALSE	5	475408	0.0115529	1.58e-06	16312	class.Actinobacteria.id.419	TRUE	reported	U697xy	23.8124
4	rs12049045	A	G	0.0510452	FALSE	FALSE	FALSE	1	114665485	0.0114325	8.63e-06	16311	class.Actinobacteria.id.419	TRUE	reported	U697xy	19.9356
5	rs12899991	A	T	0.0719923	FALSE	TRUE	TRUE	15	49208992	0.0154661	4.03e-06	16182	class.Actinobacteria.id.419	TRUE	reported	U697xy	21.6676
6	rs134366	G	A	0.111877	FALSE	FALSE	FALSE	22	35567355	0.023501	1.5e-06	14302	class.Actinobacteria.id.419	TRUE	reported	U697xy	22.6624
7	rs1376754	G	A	0.0509242	FALSE	FALSE	FALSE	2	161611969	0.0112503	6.71e-06	16182	class.Actinobacteria.id.419	TRUE	reported	U697xy	20.489
8	rs1515761	T	C	0.0762317	FALSE	FALSE	FALSE	10	126110032	0.0169884	4.96e-06	15525	class.Actinobacteria.id.419	TRUE	reported	U697xy	20.1357
9	rs182549	C	T	0.111489	FALSE	FALSE	FALSE	2	136616754	0.012066	3.79e-20	16313	class.Actinobacteria.id.419	TRUE	reported	U697xy	85.3772
10	rs1961273	C	T	0.0602969	FALSE	FALSE	FALSE	2	137602926	0.0126047	1.75e-06	16313	class.Actinobacteria.id.419	TRUE	reported	U697xy	22.8837
11	rs4945008	A	G	0.0540741	FALSE	FALSE	FALSE	11	71221248	0.0121393	5.39e-06	16313	class.Actinobacteria.id.419	TRUE	reported	U697xy	19.8421
12	rs4954556	A	G	0.1226	FALSE	FALSE	FALSE	2	136801201	0.0247436	2.9e-07	9647	class.Actinobacteria.id.419	TRUE	reported	U697xy	24.5503
13	rs4957061	T	C	0.0496002	FALSE	FALSE	FALSE	5	521096	0.0111773	9.66e-06	16182	class.Actinobacteria.id.419	TRUE	reported	U697xy	19.692
14	rs62168955	T	C	0.244958	FALSE	FALSE	FALSE	2	135826463	0.0499791	2.14e-06	3450	class.Actinobacteria.id.419	TRUE	reported	U697xy	24.0218
15	rs6430601	T	G	0.0760397	FALSE	FALSE	FALSE	2	136854537	0.0161513	1.06e-06	16310	class.Actinobacteria.id.419	TRUE	reported	U697xy	22.1649
16	rs6660520	A	G	0.0711483	FALSE	FALSE	FALSE	1	207003553	0.0134495	1.11e-07	16308	class.Actinobacteria.id.419	TRUE	reported	U697xy	27.9843
17	rs72767435	T	C	-0.126352	FALSE	FALSE	FALSE	15	94852795	0.0273626	2.57e-06	12898	class.Actinobacteria.id.419	TRUE	reported	U697xy	21.3231
18	rs7322849	T	C	0.0944467	FALSE	FALSE	FALSE	13	112859829	0.0192976	6.21e-07	16313	class.Actinobacteria.id.419	TRUE	reported	U697xy	23.9534
19	rs7700479	T	A	-0.0769653	FALSE	TRUE	TRUE	5	18019549	0.0173933	8.62e-06	16313	class.Actinobacteria.id.419	TRUE	reported	U697xy	19.5807
20	rs80083040	T	G	0.155784	FALSE	FALSE	FALSE	8	65654844	0.0348017	8.62e-06	8003	class.Actinobacteria.id.419	TRUE	reported	U697xy	20.0376
21	rs8047955	A	G	0.0575816	FALSE	FALSE	FALSE	16	81776768	0.0116762	8.34e-07	16306	class.Actinobacteria.id.419	TRUE	reported	U697xy	24.3199
22	rs857444	C	T	0.0509553	FALSE	FALSE	FALSE	6	14617591	0.011539	8.92e-06	16312	class.Actinobacteria.id.419	TRUE	reported	U697xy	19.5002
23	rs961091	G	A	0.0501255	FALSE	FALSE	FALSE	7	95654718	0.011255	8.68e-06	16311	class.Actinobacteria.id.419	TRUE	reported	U697xy	19.8348
1	rs10803434	A	T	-0.0692742	FALSE	TRUE	TRUE	1	14238305	0.0148866	3.55e-06	9115	class.Alphaproteobacteria.id.2379	TRUE	reported	gBbvpe	21.6546
2	rs12977163	G	C	0.0690234	FALSE	TRUE	TRUE	19	28641647	0.0153829	7.14e-06	9115	class.Alphaproteobacteria.id.2379	TRUE	reported	gBbvpe	20.1333
3	rs140912403	C	T	-0.160677	FALSE	FALSE	FALSE	9	95517807	0.0317708	6.2e-07	8520	class.Alphaproteobacteria.id.2379	TRUE	reported	gBbvpe	25.5772
4	rs17061716	G	C	0.0927341	FALSE	TRUE	TRUE	3	59982336	0.0207569	9.33e-06	9465	class.Alphaproteobacteria.id.2379	TRUE	reported	gBbvpe	19.9597
5	rs34569731	A	G	0.0705145	FALSE	FALSE	FALSE	2	75630344	0.0157564	7.38e-06	9115	class.Alphaproteobacteria.id.2379	TRUE	reported	gBbvpe	20.0283
6	rs55876211	C	T	-0.080811	FALSE	FALSE	FALSE	3	84471266	0.0184159	7.54e-06	9589	class.Alphaproteobacteria.id.2379	TRUE	reported	gBbvpe	19.2554
7	rs62285697	C	T	0.0805256	FALSE	FALSE	FALSE	3	176407911	0.0180912	9.76e-06	9115	class.Alphaproteobacteria.id.2379	TRUE	reported	gBbvpe	19.8123
8	rs76784716	A	G	0.133271	FALSE	FALSE	FALSE	2	169033340	0.0267738	5.09e-07	9593	class.Alphaproteobacteria.id.2379	TRUE	reported	gBbvpe	24.7773
9	rs7960664	G	A	0.0969489	FALSE	FALSE	FALSE	12	89471235	0.0215149	8.84e-06	9596	class.Alphaproteobacteria.id.2379	TRUE	reported	gBbvpe	20.3053
10	rs9813022	A	G	-0.0751277	FALSE	FALSE	FALSE	3	13726736	0.0153867	1.05e-06	9593	class.Alphaproteobacteria.id.2379	TRUE	reported	gBbvpe	23.8403
1	rs11110282	A	G	-0.101189	FALSE	FALSE	FALSE	12	100585559	0.0217379	4.85e-06	16026	class.Bacilli.id.1673	TRUE	reported	U1acJG	21.6688
2	rs111552159	C	G	0.128032	FALSE	TRUE	TRUE	4	184681021	0.0286921	9.13e-06	11350	class.Bacilli.id.1673	TRUE	reported	U1acJG	19.9118
3	rs11730038	G	A	-0.0630747	FALSE	FALSE	FALSE	4	98049499	0.0128717	1.96e-06	17377	class.Bacilli.id.1673	TRUE	reported	U1acJG	24.0124
4	rs12797734	T	C	0.0572158	FALSE	FALSE	FALSE	11	8332350	0.0126793	7.21e-06	16902	class.Bacilli.id.1673	TRUE	reported	U1acJG	20.363
5	rs13068444	A	G	0.0601035	FALSE	FALSE	FALSE	3	64398863	0.0136407	9.53e-06	17260	class.Bacilli.id.1673	TRUE	reported	U1acJG	19.4144
6	rs1595463	C	A	0.0476864	FALSE	FALSE	FALSE	2	231723657	0.0108547	7.97e-06	17358	class.Bacilli.id.1673	TRUE	reported	U1acJG	19.2998
7	rs1962325	C	G	0.0554219	FALSE	TRUE	TRUE	3	4800550	0.0114789	1.38e-06	17356	class.Bacilli.id.1673	TRUE	reported	U1acJG	23.3109
8	rs28564647	T	G	-0.0613034	FALSE	FALSE	FALSE	9	101101172	0.0137579	7.81e-06	17368	class.Bacilli.id.1673	TRUE	reported	U1acJG	19.8548
9	rs2952251	A	G	-0.0598868	FALSE	FALSE	FALSE	8	10143164	0.0123903	1.08e-06	17360	class.Bacilli.id.1673	TRUE	reported	U1acJG	23.3615
10	rs34989881	A	G	0.111056	FALSE	FALSE	FALSE	19	51959855	0.0246039	6.55e-06	12966	class.Bacilli.id.1673	TRUE	reported	U1acJG	20.374
11	rs35344081	G	A	0.0619529	FALSE	FALSE	FALSE	16	991253	0.0127066	1.01e-06	17374	class.Bacilli.id.1673	TRUE	reported	U1acJG	23.7718
12	rs4028634	T	C	0.0520614	FALSE	FALSE	FALSE	17	40835649	0.0109842	2.21e-06	17377	class.Bacilli.id.1673	TRUE	reported	U1acJG	22.4646
13	rs4459992	T	C	0.0535854	FALSE	FALSE	FALSE	4	7431487	0.0116362	4.3e-06	17362	class.Bacilli.id.1673	TRUE	reported	U1acJG	21.2066
14	rs57872228	C	T	-0.0714773	FALSE	FALSE	FALSE	1	200418805	0.0146647	9.22e-07	17375	class.Bacilli.id.1673	TRUE	reported	U1acJG	23.7569
15	rs694949	A	G	-0.081146	FALSE	FALSE	FALSE	15	58738075	0.0180042	7.6e-06	16600	class.Bacilli.id.1673	TRUE	reported	U1acJG	20.3135
16	rs74352383	T	A	-0.104496	FALSE	TRUE	TRUE	6	67570929	0.0217083	1.53e-06	16519	class.Bacilli.id.1673	TRUE	reported	U1acJG	23.171
17	rs74663707	C	T	0.0979154	FALSE	FALSE	FALSE	3	184371224	0.0224074	8.46e-06	15769	class.Bacilli.id.1673	TRUE	reported	U1acJG	19.095
18	rs7666190	C	A	-0.104044	FALSE	FALSE	FALSE	4	151687420	0.0247934	8.47e-06	10436	class.Bacilli.id.1673	TRUE	reported	U1acJG	17.6102
19	rs76717940	T	A	0.156331	FALSE	TRUE	TRUE	3	94153993	0.0325945	1.07e-06	8017	class.Bacilli.id.1673	TRUE	reported	U1acJG	23.004
20	rs77558518	A	G	-0.107255	FALSE	FALSE	FALSE	5	174173171	0.0222879	1.34e-06	15836	class.Bacilli.id.1673	TRUE	reported	U1acJG	23.1577
21	rs78938557	T	C	0.108007	FALSE	FALSE	FALSE	7	36349586	0.0232858	1.07e-06	15226	class.Bacilli.id.1673	TRUE	reported	U1acJG	21.5142
22	rs9581006	C	T	0.225309	FALSE	FALSE	FALSE	13	24973509	0.0467697	1.79e-06	4253	class.Bacilli.id.1673	TRUE	reported	U1acJG	23.2075
1	rs11146701	A	G	0.0473596	FALSE	FALSE	FALSE	10	39062269	0.010541	7.08e-06	18220	class.Bacteroidia.id.912	TRUE	reported	0hYmM4	20.1861
2	rs13291169	C	G	0.0689676	FALSE	TRUE	TRUE	9	116888284	0.0148765	3.75e-06	17513	class.Bacteroidia.id.912	TRUE	reported	0hYmM4	21.4926
3	rs17343978	A	C	-0.0552057	FALSE	FALSE	FALSE	22	27433885	0.0120278	8.36e-06	18334	class.Bacteroidia.id.912	TRUE	reported	0hYmM4	21.0668
4	rs2032750	T	C	-0.0508393	FALSE	FALSE	FALSE	2	53831026	0.0106807	1.92e-06	17853	class.Bacteroidia.id.912	TRUE	reported	0hYmM4	22.6567
5	rs4916508	G	A	-0.0466729	FALSE	FALSE	FALSE	3	195936789	0.0105312	8.47e-06	18324	class.Bacteroidia.id.912	TRUE	reported	0hYmM4	19.6413
6	rs55773148	G	A	-0.121514	FALSE	FALSE	FALSE	13	70523029	0.0236759	3.9e-07	11349	class.Bacteroidia.id.912	TRUE	reported	0hYmM4	26.3413
7	rs62531359	T	G	0.0655728	FALSE	FALSE	FALSE	8	70916181	0.0149891	9.09e-06	18320	class.Bacteroidia.id.912	TRUE	reported	0hYmM4	19.1381
8	rs62575403	C	T	0.140055	FALSE	FALSE	FALSE	9	136493820	0.0311128	7.06e-06	9668	class.Bacteroidia.id.912	TRUE	reported	0hYmM4	20.2636
9	rs72706335	T	C	-0.22241	FALSE	FALSE	FALSE	1	157495438	0.0493458	7.66e-06	3819	class.Bacteroidia.id.912	TRUE	reported	0hYmM4	20.3145
10	rs73975615	G	A	-0.207018	FALSE	FALSE	FALSE	17	6461200	0.0442633	1.22e-06	3350	class.Bacteroidia.id.912	TRUE	reported	0hYmM4	21.874
11	rs7546249	T	A	-0.0567113	FALSE	TRUE	TRUE	1	176792690	0.0118386	1.55e-06	18333	class.Bacteroidia.id.912	TRUE	reported	0hYmM4	22.9477
12	rs7631304	G	A	-0.0645771	FALSE	FALSE	FALSE	3	89339527	0.0132957	8.37e-07	18334	class.Bacteroidia.id.912	TRUE	reported	0hYmM4	23.5902
13	rs79585701	A	C	0.0646823	FALSE	FALSE	FALSE	8	13110185	0.0149628	9.99e-06	18334	class.Bacteroidia.id.912	TRUE	reported	0hYmM4	18.6872
14	rs929878	C	T	-0.0548532	FALSE	FALSE	FALSE	16	74290641	0.012153	4.73e-06	18334	class.Bacteroidia.id.912	TRUE	reported	0hYmM4	20.3723
1	rs11128180	A	G	0.0592944	FALSE	FALSE	FALSE	3	70592215	0.0128769	3.67e-06	17151	class.Betaproteobacteria.id.2867	TRUE	reported	0aYO4V	21.2033
2	rs12467854	G	C	0.0641363	FALSE	TRUE	TRUE	2	239888758	0.0131766	1.1e-06	17038	class.Betaproteobacteria.id.2867	TRUE	reported	0aYO4V	23.6918
3	rs1511453	A	G	0.0923492	FALSE	FALSE	FALSE	4	23588462	0.0199158	4.76e-06	17085	class.Betaproteobacteria.id.2867	TRUE	reported	0aYO4V	21.5016
4	rs1928341	A	G	0.0525581	FALSE	FALSE	FALSE	1	153240013	0.0110408	2.02e-06	17150	class.Betaproteobacteria.id.2867	TRUE	reported	0aYO4V	22.661
5	rs2321387	G	A	-0.0494596	FALSE	FALSE	FALSE	13	58689340	0.0109424	5.8e-06	17149	class.Betaproteobacteria.id.2867	TRUE	reported	0aYO4V	20.4304
6	rs2367850	G	C	0.064006	FALSE	TRUE	TRUE	3	193456274	0.0130374	9.12e-07	16717	class.Betaproteobacteria.id.2867	TRUE	reported	0aYO4V	24.1022
7	rs2613606	C	T	-0.0513106	FALSE	FALSE	FALSE	7	111285025	0.0109091	2.2e-06	17146	class.Betaproteobacteria.id.2867	TRUE	reported	0aYO4V	22.1226
8	rs320161	A	G	0.0572286	FALSE	FALSE	FALSE	9	104899117	0.01262	7.33e-06	17035	class.Betaproteobacteria.id.2867	TRUE	reported	0aYO4V	20.5641
9	rs4033856	C	T	0.0832423	FALSE	FALSE	FALSE	4	45642485	0.0167237	5.17e-07	15945	class.Betaproteobacteria.id.2867	TRUE	reported	0aYO4V	24.7756
10	rs6087811	T	G	-0.0978177	FALSE	FALSE	FALSE	20	30596130	0.0198522	7.44e-07	16184	class.Betaproteobacteria.id.2867	TRUE	reported	0aYO4V	24.2783
11	rs62395635	T	C	0.109741	FALSE	FALSE	FALSE	5	173497796	0.0236	2.94e-06	15108	class.Betaproteobacteria.id.2867	TRUE	reported	0aYO4V	21.6228
12	rs72747231	C	G	-0.137281	FALSE	TRUE	TRUE	9	84206018	0.0290338	2.06e-06	11344	class.Betaproteobacteria.id.2867	TRUE	reported	0aYO4V	22.3569
13	rs75242906	C	T	-0.121083	FALSE	FALSE	FALSE	15	56786407	0.028075	9.27e-06	10803	class.Betaproteobacteria.id.2867	TRUE	reported	0aYO4V	18.6007
1	rs10209007	G	C	0.0794173	FALSE	TRUE	TRUE	2	231676041	0.0182427	9.89e-06	17812	class.Clostridia.id.1859	TRUE	reported	vJ9UbZ	18.9518
2	rs10774377	A	G	0.052659	FALSE	FALSE	FALSE	12	5942519	0.0113858	3.24e-06	18330	class.Clostridia.id.1859	TRUE	reported	vJ9UbZ	21.3902
3	rs112334273	G	A	0.0641008	FALSE	FALSE	FALSE	21	40703251	0.0127404	3.81e-07	18217	class.Clostridia.id.1859	TRUE	reported	vJ9UbZ	25.3141
4	rs13105690	T	C	-0.0529097	FALSE	FALSE	FALSE	4	7420184	0.011818	8.78e-06	18340	class.Clostridia.id.1859	TRUE	reported	vJ9UbZ	20.044
5	rs13179700	T	C	0.0511937	FALSE	FALSE	FALSE	5	149077788	0.0109569	3.37e-06	18338	class.Clostridia.id.1859	TRUE	reported	vJ9UbZ	21.8303
6	rs13421739	C	G	0.0888472	FALSE	TRUE	TRUE	2	116724915	0.0179655	9.54e-06	18340	class.Clostridia.id.1859	TRUE	reported	vJ9UbZ	24.4574
7	rs1842454	G	A	-0.0547202	FALSE	FALSE	FALSE	5	105060362	0.0127338	8.72e-06	18340	class.Clostridia.id.1859	TRUE	reported	vJ9UbZ	18.4662
8	rs2273429	A	G	-0.0724037	FALSE	FALSE	FALSE	14	52494072	0.0153105	4.52e-06	18337	class.Clostridia.id.1859	TRUE	reported	vJ9UbZ	22.3637
9	rs6797343	G	T	0.0592279	FALSE	FALSE	FALSE	3	89268714	0.0134556	9.36e-06	18340	class.Clostridia.id.1859	TRUE	reported	vJ9UbZ	19.3751
10	rs6814436	T	C	0.0739995	FALSE	FALSE	FALSE	4	161507301	0.0150815	9.65e-07	18336	class.Clostridia.id.1859	TRUE	reported	vJ9UbZ	24.0751
11	rs6815608	T	C	0.103803	FALSE	FALSE	FALSE	4	152131744	0.0210883	4.02e-07	16731	class.Clostridia.id.1859	TRUE	reported	vJ9UbZ	24.2292
12	rs6934062	G	C	0.0524406	FALSE	TRUE	TRUE	6	163743050	0.0116115	6.53e-06	17859	class.Clostridia.id.1859	TRUE	reported	vJ9UbZ	20.3965
13	rs7269302	A	T	-0.0963981	FALSE	TRUE	TRUE	20	50803760	0.0212007	9.04e-06	17405	class.Clostridia.id.1859	TRUE	reported	vJ9UbZ	20.6746
14	rs72738886	T	C	0.086617	FALSE	FALSE	FALSE	5	35770550	0.0190393	8.24e-06	16934	class.Clostridia.id.1859	TRUE	reported	vJ9UbZ	20.6969
15	rs72915163	T	C	-0.0581025	FALSE	FALSE	FALSE	18	48792829	0.0120557	1.34e-06	18317	class.Clostridia.id.1859	TRUE	reported	vJ9UbZ	23.2275
16	rs76767978	G	A	0.0698882	FALSE	FALSE	FALSE	3	131371980	0.0156319	8.4e-06	18329	class.Clostridia.id.1859	TRUE	reported	vJ9UbZ	19.9888
17	rs76860606	C	G	0.0947036	FALSE	TRUE	TRUE	6	12397187	0.0225117	7.53e-06	17579	class.Clostridia.id.1859	TRUE	reported	vJ9UbZ	17.6977
1	rs11073596	T	G	0.0510212	FALSE	FALSE	FALSE	15	86433579	0.0114339	8.14e-06	17527	class.Coriobacteriia.id.809	TRUE	reported	ULTEku	19.9118
2	rs11250875	T	C	0.06075	FALSE	FALSE	FALSE	10	1922731	0.0130939	4.83e-06	17690	class.Coriobacteriia.id.809	TRUE	reported	ULTEku	21.5256
3	rs11656361	A	C	0.0773006	FALSE	FALSE	FALSE	17	8121332	0.017553	8.02e-06	16665	class.Coriobacteriia.id.809	TRUE	reported	ULTEku	19.3939
4	rs12974142	G	A	0.0789796	FALSE	FALSE	FALSE	19	52895166	0.0177205	8.51e-06	17413	class.Coriobacteriia.id.809	TRUE	reported	ULTEku	19.8646
5	rs13307134	C	T	0.0565686	FALSE	FALSE	FALSE	7	105084680	0.0126265	7.8e-06	17527	class.Coriobacteriia.id.809	TRUE	reported	ULTEku	20.0718
6	rs1397793	G	A	-0.0498855	FALSE	FALSE	FALSE	5	90471451	0.0112446	9.77e-06	17527	class.Coriobacteriia.id.809	TRUE	reported	ULTEku	19.6815
7	rs1816223	A	G	-0.0586265	FALSE	FALSE	FALSE	12	11494021	0.0129006	4.84e-06	17688	class.Coriobacteriia.id.809	TRUE	reported	ULTEku	20.6523
8	rs240104	T	C	-0.0603429	FALSE	FALSE	FALSE	1	176571431	0.0126849	1.52e-06	17577	class.Coriobacteriia.id.809	TRUE	reported	ULTEku	22.6296
9	rs2442778	G	A	-0.116408	FALSE	FALSE	FALSE	3	11654412	0.0258545	9.03e-06	13472	class.Coriobacteriia.id.809	TRUE	reported	ULTEku	20.2719
10	rs3025411	A	G	0.0926543	FALSE	FALSE	FALSE	9	136512906	0.0209468	8.27e-06	15671	class.Coriobacteriia.id.809	TRUE	reported	ULTEku	19.5657
11	rs34739816	G	T	0.0965017	FALSE	FALSE	FALSE	17	37376685	0.0207666	3.88e-06	16593	class.Coriobacteriia.id.809	TRUE	reported	ULTEku	21.5943
12	rs45480394	T	G	-0.0504262	FALSE	FALSE	FALSE	19	55857777	0.0113307	9.71e-06	17413	class.Coriobacteriia.id.809	TRUE	reported	ULTEku	19.8061
13	rs4880783	G	T	0.056503	FALSE	FALSE	FALSE	10	1223742	0.0125055	5.9e-06	17691	class.Coriobacteriia.id.809	TRUE	reported	ULTEku	20.4144
14	rs62448869	T	A	-0.0486059	FALSE	TRUE	TRUE	7	24464799	0.0108982	7.87e-06	17527	class.Coriobacteriia.id.809	TRUE	reported	ULTEku	19.8914
15	rs67561917	A	G	-0.0714367	FALSE	FALSE	FALSE	20	62072077	0.0154113	5.39e-06	17333	class.Coriobacteriia.id.809	TRUE	reported	ULTEku	21.4863
16	rs719099	A	G	0.0778402	FALSE	FALSE	FALSE	10	65799217	0.0155815	5.43e-07	17687	class.Coriobacteriia.id.809	TRUE	reported	ULTEku	24.9568
17	rs7540303	C	T	0.0483227	FALSE	FALSE	FALSE	1	179629191	0.0109062	9.62e-06	17691	class.Coriobacteriia.id.809	TRUE	reported	ULTEku	19.6317
18	rs76779974	C	G	0.0774888	FALSE	TRUE	TRUE	5	125460084	0.0171877	5.63e-06	16419	class.Coriobacteriia.id.809	TRUE	reported	ULTEku	20.3256
19	rs7898585	T	C	0.0731501	FALSE	FALSE	FALSE	10	5644995	0.0164186	5.25e-06	17691	class.Coriobacteriia.id.809	TRUE	reported	ULTEku	19.85
20	rs80046645	C	G	0.25584	FALSE	TRUE	TRUE	5	459415	0.0561995	4.66e-06	3204	class.Coriobacteriia.id.809	TRUE	reported	ULTEku	20.7239
21	rs8010111	G	A	-0.103377	FALSE	FALSE	FALSE	14	39660509	0.0229286	6.9e-06	15996	class.Coriobacteriia.id.809	TRUE	reported	ULTEku	20.3278
1	rs1035691	A	G	-0.055176	FALSE	FALSE	FALSE	11	10658735	0.0121602	9.65e-06	15168	class.Deltaproteobacteria.id.3087	TRUE	reported	vcxPPx	20.5883
2	rs112381107	C	T	0.206594	FALSE	FALSE	FALSE	9	15269705	0.0456908	4.63e-06	4457	class.Deltaproteobacteria.id.3087	TRUE	reported	vcxPPx	20.4446
3	rs11599763	T	C	-0.0544219	FALSE	FALSE	FALSE	10	11855599	0.0117397	3.94e-06	15168	class.Deltaproteobacteria.id.3087	TRUE	reported	vcxPPx	21.49
4	rs16851319	G	C	-0.0705516	FALSE	TRUE	TRUE	1	203308383	0.0150849	5.68e-06	15154	class.Deltaproteobacteria.id.3087	TRUE	reported	vcxPPx	21.8739
5	rs17084793	G	A	-0.0710762	FALSE	FALSE	FALSE	18	69312914	0.015953	5.69e-06	15164	class.Deltaproteobacteria.id.3087	TRUE	reported	vcxPPx	19.8501
6	rs17791387	A	G	-0.0735881	FALSE	FALSE	FALSE	9	81834426	0.0154246	1.6e-06	15071	class.Deltaproteobacteria.id.3087	TRUE	reported	vcxPPx	22.7607
7	rs2692012	A	G	0.110335	FALSE	FALSE	FALSE	1	203991605	0.0253336	3.14e-06	13104	class.Deltaproteobacteria.id.3087	TRUE	reported	vcxPPx	18.9685
8	rs2838334	G	A	0.0561722	FALSE	FALSE	FALSE	21	45064961	0.0124124	5.45e-06	15168	class.Deltaproteobacteria.id.3087	TRUE	reported	vcxPPx	20.4801
9	rs3935584	C	T	-0.0523485	FALSE	FALSE	FALSE	2	233929283	0.011566	7.5e-06	15166	class.Deltaproteobacteria.id.3087	TRUE	reported	vcxPPx	20.4851
10	rs4506934	C	T	-0.0936514	FALSE	FALSE	FALSE	17	2856662	0.02012	3.59e-06	15061	class.Deltaproteobacteria.id.3087	TRUE	reported	vcxPPx	21.6656
11	rs55744759	A	G	-0.0779693	FALSE	FALSE	FALSE	8	57867671	0.0170738	7.31e-06	15168	class.Deltaproteobacteria.id.3087	TRUE	reported	vcxPPx	20.8538
12	rs6058181	C	T	0.0825716	FALSE	FALSE	FALSE	20	33694801	0.0165958	3.4e-07	15100	class.Deltaproteobacteria.id.3087	TRUE	reported	vcxPPx	24.755
13	rs62020470	A	G	-0.0585411	FALSE	FALSE	FALSE	15	96161065	0.0129358	4.85e-06	15168	class.Deltaproteobacteria.id.3087	TRUE	reported	vcxPPx	20.4801
14	rs9928243	C	A	-0.0538457	FALSE	FALSE	FALSE	16	71541641	0.0117718	5.02e-06	15167	class.Deltaproteobacteria.id.3087	TRUE	reported	vcxPPx	20.9227
1	rs1074800	A	G	0.0492438	FALSE	FALSE	FALSE	5	3002546	0.010887	6.15e-06	17789	class.Erysipelotrichia.id.2147	TRUE	reported	zf8x4h	20.459
2	rs10781552	C	T	-0.0552212	FALSE	FALSE	FALSE	10	133897233	0.0116074	2.33e-06	17789	class.Erysipelotrichia.id.2147	TRUE	reported	zf8x4h	22.6329
3	rs17530232	A	G	0.10305	FALSE	FALSE	FALSE	13	40385457	0.0224648	2.79e-06	16622	class.Erysipelotrichia.id.2147	TRUE	reported	zf8x4h	21.0423
4	rs1884466	C	T	-0.0475363	FALSE	FALSE	FALSE	1	64139196	0.0106939	9.53e-06	18205	class.Erysipelotrichia.id.2147	TRUE	reported	zf8x4h	19.7598
5	rs2300774	G	A	0.0524152	FALSE	FALSE	FALSE	3	195793712	0.0106784	8.95e-07	18216	class.Erysipelotrichia.id.2147	TRUE	reported	zf8x4h	24.0937
6	rs290833	T	G	-0.0497374	FALSE	FALSE	FALSE	1	97457427	0.0111376	8.03e-06	17789	class.Erysipelotrichia.id.2147	TRUE	reported	zf8x4h	19.9425
7	rs35161940	T	C	-0.0806041	FALSE	FALSE	FALSE	17	70327224	0.0167641	1.85e-06	18213	class.Erysipelotrichia.id.2147	TRUE	reported	zf8x4h	23.1182
8	rs4078432	C	T	-0.0608929	FALSE	FALSE	FALSE	14	48997206	0.0133764	4.23e-06	17789	class.Erysipelotrichia.id.2147	TRUE	reported	zf8x4h	20.7232
9	rs56970041	T	G	0.0724144	FALSE	FALSE	FALSE	14	80357610	0.0164471	5.4e-06	18217	class.Erysipelotrichia.id.2147	TRUE	reported	zf8x4h	19.3854
10	rs62504403	C	T	0.0681159	FALSE	FALSE	FALSE	8	38803551	0.0127883	1.12e-07	16981	class.Erysipelotrichia.id.2147	TRUE	reported	zf8x4h	28.3706
11	rs7234058	T	C	-0.0945759	FALSE	FALSE	FALSE	18	5830507	0.0194091	9.12e-07	16874	class.Erysipelotrichia.id.2147	TRUE	reported	zf8x4h	23.7438
12	rs7826267	T	G	-0.0839071	FALSE	FALSE	FALSE	8	2954952	0.0199131	9.28e-06	17586	class.Erysipelotrichia.id.2147	TRUE	reported	zf8x4h	17.755
13	rs8003149	C	T	0.0538798	FALSE	FALSE	FALSE	14	56156504	0.0116888	4.08e-06	18213	class.Erysipelotrichia.id.2147	TRUE	reported	zf8x4h	21.2477
1	rs11181912	G	A	-0.0579153	FALSE	FALSE	FALSE	12	43572952	0.0118796	9.95e-07	16017	class.Gammaproteobacteria.id.3303	TRUE	reported	LfCfyZ	23.7673
2	rs12404135	A	G	-0.0788843	FALSE	FALSE	FALSE	1	186502694	0.0172415	8.89e-06	15231	class.Gammaproteobacteria.id.3303	TRUE	reported	LfCfyZ	20.9329
3	rs2234691	T	C	0.0762905	FALSE	FALSE	FALSE	10	48385682	0.0171962	8.39e-06	16011	class.Gammaproteobacteria.id.3303	TRUE	reported	LfCfyZ	19.6823
4	rs6469506	T	A	0.0541424	FALSE	TRUE	TRUE	8	115123937	0.0116333	3.29e-06	16023	class.Gammaproteobacteria.id.3303	TRUE	reported	LfCfyZ	21.6605
5	rs6706173	A	C	0.074251	FALSE	FALSE	FALSE	2	167986992	0.0146392	1.99e-07	16020	class.Gammaproteobacteria.id.3303	TRUE	reported	LfCfyZ	25.7257
6	rs75101789	C	T	0.0729012	FALSE	FALSE	FALSE	3	18615903	0.0163003	8.79e-06	16024	class.Gammaproteobacteria.id.3303	TRUE	reported	LfCfyZ	20.0023
7	rs79795896	A	G	-0.15921	FALSE	FALSE	FALSE	18	48185248	0.0351373	7.92e-06	7577	class.Gammaproteobacteria.id.3303	TRUE	reported	LfCfyZ	20.5307
8	rs9494710	C	T	-0.0549673	FALSE	FALSE	FALSE	6	137612554	0.0120924	4.55e-06	15650	class.Gammaproteobacteria.id.3303	TRUE	reported	LfCfyZ	20.6625
9	rs9973122	T	A	0.0740614	FALSE	TRUE	TRUE	18	75633634	0.0162596	6.77e-06	15650	class.Gammaproteobacteria.id.3303	TRUE	reported	LfCfyZ	20.7473
1	rs1002941	G	A	0.105025	FALSE	FALSE	FALSE	15	101242690	0.0233484	8.15e-06	4734	class.Lentisphaeria.id.2250	TRUE	reported	Q115MA	20.2334
2	rs11770843	C	T	0.109431	FALSE	FALSE	FALSE	7	146795379	0.0234879	1.91e-06	4705	class.Lentisphaeria.id.2250	TRUE	reported	Q115MA	21.7066
3	rs17114848	G	A	0.152377	FALSE	FALSE	FALSE	15	25162535	0.0324332	4.06e-06	4734	class.Lentisphaeria.id.2250	TRUE	reported	Q115MA	22.0729
4	rs2031282	A	G	0.122369	FALSE	FALSE	FALSE	13	20687179	0.0270329	4.38e-06	4734	class.Lentisphaeria.id.2250	TRUE	reported	Q115MA	20.4905
5	rs2731834	C	G	0.109438	FALSE	TRUE	TRUE	5	94720245	0.023693	4.24e-06	4733	class.Lentisphaeria.id.2250	TRUE	reported	Q115MA	21.3351
6	rs2825714	A	G	-0.13741	FALSE	FALSE	FALSE	21	21023966	0.0289246	1.72e-06	4734	class.Lentisphaeria.id.2250	TRUE	reported	Q115MA	22.5685
7	rs62570196	C	T	-0.21635	FALSE	FALSE	FALSE	9	111086170	0.0439866	1.08e-06	3712	class.Lentisphaeria.id.2250	TRUE	reported	Q115MA	24.1922
8	rs72640280	A	G	0.220207	FALSE	FALSE	FALSE	1	11943792	0.0486196	5.18e-06	3816	class.Lentisphaeria.id.2250	TRUE	reported	Q115MA	20.5134
9	rs73113483	T	A	-0.131217	FALSE	TRUE	TRUE	3	6223568	0.0288713	8.66e-06	4718	class.Lentisphaeria.id.2250	TRUE	reported	Q115MA	20.6561
10	rs77599476	A	G	0.230292	FALSE	FALSE	FALSE	20	61394262	0.0480168	1.86e-06	3722	class.Lentisphaeria.id.2250	TRUE	reported	Q115MA	23.0022
1	rs10148250	G	A	0.0861928	FALSE	FALSE	FALSE	14	107061448	0.0193381	8.67e-06	5453	class.Melainabacteria.id.1589	TRUE	reported	alXkyg	19.8662
2	rs10738747	G	A	0.0814624	FALSE	FALSE	FALSE	9	26184578	0.0184409	9.96e-06	5884	class.Melainabacteria.id.1589	TRUE	reported	alXkyg	19.5141
3	rs11150282	T	C	0.0989488	FALSE	FALSE	FALSE	16	80493705	0.0196972	6.03e-07	5873	class.Melainabacteria.id.1589	TRUE	reported	alXkyg	25.2356
4	rs113884518	T	C	-0.205352	FALSE	FALSE	FALSE	9	24648997	0.0454982	8.06e-06	4442	class.Melainabacteria.id.1589	TRUE	reported	alXkyg	20.3708
5	rs1221147	T	A	0.123968	FALSE	TRUE	TRUE	9	122046549	0.0278958	7.11e-06	5768	class.Melainabacteria.id.1589	TRUE	reported	alXkyg	19.7488
6	rs16851659	G	C	-0.0896103	FALSE	TRUE	TRUE	1	230523039	0.0186432	1.27e-06	5884	class.Melainabacteria.id.1589	TRUE	reported	alXkyg	23.1033
7	rs28678345	T	C	0.214848	FALSE	FALSE	FALSE	17	53906328	0.0470878	6.69e-06	4323	class.Melainabacteria.id.1589	TRUE	reported	alXkyg	20.8184
8	rs367480	G	A	-0.083758	FALSE	FALSE	FALSE	11	2937631	0.0185796	8.2e-06	5887	class.Melainabacteria.id.1589	TRUE	reported	alXkyg	20.3226
9	rs4129395	G	A	0.0896187	FALSE	FALSE	FALSE	9	115975389	0.0185106	1.48e-06	5887	class.Melainabacteria.id.1589	TRUE	reported	alXkyg	23.44
10	rs73074665	A	T	0.166216	FALSE	TRUE	TRUE	7	20010624	0.0355728	2.87e-06	5758	class.Melainabacteria.id.1589	TRUE	reported	alXkyg	21.8328
11	rs789069	A	C	-0.103539	FALSE	FALSE	FALSE	18	1008278	0.0234287	6.85e-06	5879	class.Melainabacteria.id.1589	TRUE	reported	alXkyg	19.5305
12	rs79790072	T	C	0.226722	FALSE	FALSE	FALSE	15	100747683	0.0487841	3.29e-06	4107	class.Melainabacteria.id.1589	TRUE	reported	alXkyg	21.5989
13	rs9864379	T	C	-0.159735	FALSE	FALSE	FALSE	3	14306949	0.0292553	5.36e-08	5777	class.Melainabacteria.id.1589	TRUE	reported	alXkyg	29.8118
1	rs10202904	T	G	-0.121754	FALSE	FALSE	FALSE	2	125440268	0.0235357	3.01e-07	3695	class.Methanobacteria.id.119	TRUE	reported	2yUvE5	26.7615
2	rs10424197	G	A	-0.111274	FALSE	FALSE	FALSE	19	46439321	0.0247517	9.28e-06	3698	class.Methanobacteria.id.119	TRUE	reported	2yUvE5	20.2106
3	rs11018665	A	T	0.111465	FALSE	TRUE	TRUE	11	89349287	0.0250516	6.52e-06	3698	class.Methanobacteria.id.119	TRUE	reported	2yUvE5	19.7975
4	rs12825290	C	G	-0.216781	FALSE	TRUE	TRUE	12	43701132	0.0493496	6.08e-06	3144	class.Methanobacteria.id.119	TRUE	reported	2yUvE5	19.2963
5	rs4257531	G	A	0.164498	FALSE	FALSE	FALSE	3	2086167	0.0364959	7.44e-06	3162	class.Methanobacteria.id.119	TRUE	reported	2yUvE5	20.3158
6	rs56131665	G	A	0.178661	FALSE	FALSE	FALSE	5	178160975	0.039298	6.18e-06	3572	class.Methanobacteria.id.119	TRUE	reported	2yUvE5	20.669
7	rs6508769	T	C	0.153519	FALSE	FALSE	FALSE	19	28827760	0.0344519	8.23e-06	3319	class.Methanobacteria.id.119	TRUE	reported	2yUvE5	19.8564
8	rs6776814	T	C	-0.199566	FALSE	FALSE	FALSE	3	15053083	0.0411825	1.63e-06	3385	class.Methanobacteria.id.119	TRUE	reported	2yUvE5	23.4827
9	rs73068003	G	T	-0.15814	FALSE	FALSE	FALSE	7	10773932	0.0351803	8.45e-06	3692	class.Methanobacteria.id.119	TRUE	reported	2yUvE5	20.2063
10	rs73457410	A	G	0.21534	FALSE	FALSE	FALSE	13	41956181	0.0436695	1.41e-06	3498	class.Methanobacteria.id.119	TRUE	reported	2yUvE5	24.316
11	rs75208022	C	T	-0.227245	FALSE	FALSE	FALSE	12	21338861	0.048763	5.92e-06	3203	class.Methanobacteria.id.119	TRUE	reported	2yUvE5	21.7173
12	rs894996	C	A	0.216999	FALSE	FALSE	FALSE	4	104418307	0.0449076	1.88e-06	3582	class.Methanobacteria.id.119	TRUE	reported	2yUvE5	23.3495
1	rs10108398	G	A	0.0769142	FALSE	FALSE	FALSE	8	59440824	0.0153953	1.09e-06	10932	class.Mollicutes.id.3920	TRUE	reported	ti0QnU	24.9596
2	rs11890098	A	G	0.074438	FALSE	FALSE	FALSE	2	157532549	0.0153389	9.57e-07	11392	class.Mollicutes.id.3920	TRUE	reported	ti0QnU	23.5507
3	rs12566890	T	G	-0.101147	FALSE	FALSE	FALSE	1	61850864	0.0230978	3.65e-06	11371	class.Mollicutes.id.3920	TRUE	reported	ti0QnU	19.1763
4	rs17214486	C	A	0.06099	FALSE	FALSE	FALSE	14	97159674	0.0135623	6.61e-06	11387	class.Mollicutes.id.3920	TRUE	reported	ti0QnU	20.2233
5	rs2464826	A	C	0.0944239	FALSE	FALSE	FALSE	7	79490250	0.0211806	8.4e-06	10998	class.Mollicutes.id.3920	TRUE	reported	ti0QnU	19.8741
6	rs28537087	G	A	0.0820873	FALSE	FALSE	FALSE	15	95309676	0.0188312	8.07e-06	11382	class.Mollicutes.id.3920	TRUE	reported	ti0QnU	19.0019
7	rs3768491	A	G	-0.0681052	FALSE	FALSE	FALSE	1	109965986	0.0149061	4.23e-06	11002	class.Mollicutes.id.3920	TRUE	reported	ti0QnU	20.8753
8	rs4885016	T	C	-0.0819606	FALSE	FALSE	FALSE	13	73170489	0.0181628	7.27e-06	11388	class.Mollicutes.id.3920	TRUE	reported	ti0QnU	20.3632
9	rs6043847	T	C	-0.114937	FALSE	FALSE	FALSE	20	16259524	0.0248606	4.55e-06	11130	class.Mollicutes.id.3920	TRUE	reported	ti0QnU	21.3746
10	rs72901605	T	C	-0.0841852	FALSE	FALSE	FALSE	11	47103877	0.0178119	3.26e-06	10526	class.Mollicutes.id.3920	TRUE	reported	ti0QnU	22.3383
11	rs74603314	T	C	0.221639	FALSE	FALSE	FALSE	14	46519718	0.0462918	1.56e-06	4499	class.Mollicutes.id.3920	TRUE	reported	ti0QnU	22.9238
12	rs78169027	A	G	-0.108283	FALSE	FALSE	FALSE	11	108439087	0.0237289	5.88e-06	10542	class.Mollicutes.id.3920	TRUE	reported	ti0QnU	20.824
1	rs1135612	G	A	0.0529785	FALSE	FALSE	FALSE	7	75609677	0.0119177	9.26e-06	18164	class.Negativicutes.id.2164	TRUE	reported	MSRr59	19.7614
2	rs13086907	G	A	0.0625312	FALSE	FALSE	FALSE	3	142135117	0.0131735	1.95e-06	18163	class.Negativicutes.id.2164	TRUE	reported	MSRr59	22.5315
3	rs1447205	G	C	-0.0502053	FALSE	TRUE	TRUE	8	41231597	0.0108382	2.93e-06	18165	class.Negativicutes.id.2164	TRUE	reported	MSRr59	21.4578
4	rs1643968	T	C	-0.0565284	FALSE	FALSE	FALSE	5	165266628	0.0112298	4.15e-07	18170	class.Negativicutes.id.2164	TRUE	reported	MSRr59	25.339
5	rs1649999	A	G	0.0748989	FALSE	FALSE	FALSE	10	80086072	0.0166458	7.58e-06	18036	class.Negativicutes.id.2164	TRUE	reported	MSRr59	20.2462
6	rs2834062	A	G	0.0489057	FALSE	FALSE	FALSE	21	34377485	0.0108842	8.44e-06	18171	class.Negativicutes.id.2164	TRUE	reported	MSRr59	20.1897
7	rs4463806	T	C	-0.0543966	FALSE	FALSE	FALSE	10	115597993	0.0129365	7.81e-06	18160	class.Negativicutes.id.2164	TRUE	reported	MSRr59	17.6811
8	rs4722181	T	G	0.0501306	FALSE	FALSE	FALSE	7	22817571	0.0105798	2e-06	18163	class.Negativicutes.id.2164	TRUE	reported	MSRr59	22.4518
9	rs60274479	T	C	-0.0659623	FALSE	FALSE	FALSE	16	21249925	0.0134137	1.16e-06	17610	class.Negativicutes.id.2164	TRUE	reported	MSRr59	24.1822
10	rs61249479	A	C	0.0777075	FALSE	FALSE	FALSE	9	124912908	0.0168628	2.95e-06	18165	class.Negativicutes.id.2164	TRUE	reported	MSRr59	21.2357
11	rs71405394	G	A	-0.114178	FALSE	FALSE	FALSE	15	101245088	0.02405	2.17e-06	13861	class.Negativicutes.id.2164	TRUE	reported	MSRr59	22.539
12	rs73232831	G	A	-0.151829	FALSE	FALSE	FALSE	4	17413426	0.0314932	1.87e-06	9382	class.Negativicutes.id.2164	TRUE	reported	MSRr59	23.2421
13	rs9423647	G	A	0.047817	FALSE	FALSE	FALSE	10	5579818	0.0105282	6.06e-06	18164	class.Negativicutes.id.2164	TRUE	reported	MSRr59	20.628
1	rs11184341	G	C	0.0655342	FALSE	TRUE	TRUE	1	105422565	0.0142231	4.13e-06	11864	class.Verrucomicrobiae.id.4029	TRUE	reported	CsLOJ7	21.2299
2	rs111862613	T	C	0.090699	FALSE	FALSE	FALSE	12	130309670	0.0196746	3.74e-06	11621	class.Verrucomicrobiae.id.4029	TRUE	reported	CsLOJ7	21.2517
3	rs117107102	A	G	0.204683	FALSE	FALSE	FALSE	18	49473635	0.0431573	2.92e-06	4975	class.Verrucomicrobiae.id.4029	TRUE	reported	CsLOJ7	22.4934
4	rs11729256	T	C	0.0749798	FALSE	FALSE	FALSE	4	95027272	0.0150177	6.73e-07	11861	class.Verrucomicrobiae.id.4029	TRUE	reported	CsLOJ7	24.9277
5	rs12908520	G	A	0.0618926	FALSE	FALSE	FALSE	15	97570657	0.0130946	2.17e-06	11863	class.Verrucomicrobiae.id.4029	TRUE	reported	CsLOJ7	22.3404
6	rs2602429	C	T	0.0746844	FALSE	FALSE	FALSE	16	81063149	0.0156194	2.58e-06	11690	class.Verrucomicrobiae.id.4029	TRUE	reported	CsLOJ7	22.8628
7	rs3995795	C	T	0.0641275	FALSE	FALSE	FALSE	10	11389614	0.0140995	5.19e-06	11690	class.Verrucomicrobiae.id.4029	TRUE	reported	CsLOJ7	20.6863
8	rs4242783	G	A	0.0689292	FALSE	FALSE	FALSE	10	5064327	0.0147693	2.64e-06	11690	class.Verrucomicrobiae.id.4029	TRUE	reported	CsLOJ7	21.7815
9	rs4936098	A	G	0.0648843	FALSE	FALSE	FALSE	11	130280667	0.0135928	1.12e-06	11858	class.Verrucomicrobiae.id.4029	TRUE	reported	CsLOJ7	22.7856
10	rs61779207	G	A	-0.0758309	FALSE	FALSE	FALSE	1	41074472	0.0167762	6.72e-06	11591	class.Verrucomicrobiae.id.4029	TRUE	reported	CsLOJ7	20.4318
11	rs74542928	T	C	0.112164	FALSE	FALSE	FALSE	4	100544188	0.0236422	1.63e-06	11216	class.Verrucomicrobiae.id.4029	TRUE	reported	CsLOJ7	22.5076
12	rs9349825	A	G	-0.0704036	FALSE	FALSE	FALSE	6	56341481	0.0147128	2.54e-06	11858	class.Verrucomicrobiae.id.4029	TRUE	reported	CsLOJ7	22.8981
13	rs941682	G	A	-0.0631436	FALSE	FALSE	FALSE	20	31867840	0.0143767	9.61e-06	11809	class.Verrucomicrobiae.id.4029	TRUE	reported	CsLOJ7	19.2902
1	rs262812	T	C	-0.065675	FALSE	FALSE	FALSE	6	158647999	0.0142257	3.25e-06	12099	family.Acidaminococcaceae.id.2166	TRUE	reported	74bAyh	21.3135
2	rs2933324	A	G	-0.0662557	FALSE	FALSE	FALSE	9	107117653	0.0140257	2.24e-06	12525	family.Acidaminococcaceae.id.2166	TRUE	reported	74bAyh	22.3152
3	rs45497800	T	C	-0.117863	FALSE	FALSE	FALSE	20	61991833	0.0257351	5.86e-06	11316	family.Acidaminococcaceae.id.2166	TRUE	reported	74bAyh	20.975
4	rs6427992	G	C	-0.0595857	FALSE	TRUE	TRUE	1	203102563	0.01296	4.24e-06	12527	family.Acidaminococcaceae.id.2166	TRUE	reported	74bAyh	21.1384
5	rs6589457	A	G	0.165911	FALSE	FALSE	FALSE	11	114701288	0.0349516	2.32e-06	7386	family.Acidaminococcaceae.id.2166	TRUE	reported	74bAyh	22.5328
6	rs6923842	T	C	-0.0796106	FALSE	FALSE	FALSE	6	5723181	0.0169192	2.21e-06	11904	family.Acidaminococcaceae.id.2166	TRUE	reported	74bAyh	22.1401
7	rs74540770	G	A	-0.108969	FALSE	FALSE	FALSE	3	186553389	0.0243533	7.09e-06	10606	family.Acidaminococcaceae.id.2166	TRUE	reported	74bAyh	20.0213
8	rs78702810	T	C	-0.143755	FALSE	FALSE	FALSE	3	18462531	0.0323244	9.16e-06	7992	family.Acidaminococcaceae.id.2166	TRUE	reported	74bAyh	19.7782
1	rs2889192	G	T	0.0887537	FALSE	FALSE	FALSE	9	76394568	0.0195009	3.64e-06	7710	family.Actinomycetaceae.id.421	TRUE	reported	0SzrbZ	20.7141
2	rs34583783	G	T	0.123756	FALSE	FALSE	FALSE	6	67207371	0.026427	5.48e-06	7710	family.Actinomycetaceae.id.421	TRUE	reported	0SzrbZ	21.9299
3	rs35011108	A	G	0.241826	FALSE	FALSE	FALSE	6	133007480	0.0503796	1.83e-06	3630	family.Actinomycetaceae.id.421	TRUE	reported	0SzrbZ	23.0408
4	rs4073240	G	A	0.0747546	FALSE	FALSE	FALSE	6	169224781	0.0164684	6.05e-06	7710	family.Actinomycetaceae.id.421	TRUE	reported	0SzrbZ	20.6051
1	rs112135816	T	G	-0.0775052	FALSE	FALSE	FALSE	9	82485327	0.0171554	5.28e-06	15545	family.Alcaligenaceae.id.2875	TRUE	reported	TJbpnJ	20.4109
2	rs112159068	A	T	0.131484	FALSE	TRUE	TRUE	6	138305038	0.0281089	3.56e-06	11656	family.Alcaligenaceae.id.2875	TRUE	reported	TJbpnJ	21.8806
3	rs1153990	A	G	-0.058727	FALSE	FALSE	FALSE	5	104233461	0.0128306	5.97e-06	16808	family.Alcaligenaceae.id.2875	TRUE	reported	TJbpnJ	20.95
4	rs147968	C	T	0.0489475	FALSE	FALSE	FALSE	16	85945839	0.0110321	9.13e-06	16810	family.Alcaligenaceae.id.2875	TRUE	reported	TJbpnJ	19.6855
5	rs17000015	A	T	-0.0609257	FALSE	TRUE	TRUE	4	75867283	0.0125363	1.13e-06	16377	family.Alcaligenaceae.id.2875	TRUE	reported	TJbpnJ	23.619
6	rs2040996	T	C	-0.0490922	FALSE	FALSE	FALSE	7	111294074	0.0110231	7.8e-06	16801	family.Alcaligenaceae.id.2875	TRUE	reported	TJbpnJ	19.8342
7	rs2367850	G	C	0.0629104	FALSE	TRUE	TRUE	3	193456274	0.0131712	1.85e-06	16377	family.Alcaligenaceae.id.2875	TRUE	reported	TJbpnJ	22.8136
8	rs28480294	T	C	-0.0516967	FALSE	FALSE	FALSE	15	71522509	0.0115503	6.61e-06	16377	family.Alcaligenaceae.id.2875	TRUE	reported	TJbpnJ	20.0326
9	rs4033856	C	T	0.081834	FALSE	FALSE	FALSE	4	45642485	0.0168931	1.03e-06	15623	family.Alcaligenaceae.id.2875	TRUE	reported	TJbpnJ	23.4665
10	rs6087811	T	G	-0.0927044	FALSE	FALSE	FALSE	20	30596130	0.0200457	3.37e-06	15868	family.Alcaligenaceae.id.2875	TRUE	reported	TJbpnJ	21.3875
11	rs62191117	A	G	0.0684302	FALSE	FALSE	FALSE	2	239900775	0.0133636	2.76e-07	16688	family.Alcaligenaceae.id.2875	TRUE	reported	TJbpnJ	26.221
12	rs62395635	T	C	0.110583	FALSE	FALSE	FALSE	5	173497796	0.0238514	3.35e-06	14802	family.Alcaligenaceae.id.2875	TRUE	reported	TJbpnJ	21.4955
13	rs67737557	C	G	0.0738409	FALSE	TRUE	TRUE	20	29836081	0.0151678	1.04e-06	15876	family.Alcaligenaceae.id.2875	TRUE	reported	TJbpnJ	23.7001
14	rs6969323	A	C	-0.0593564	FALSE	FALSE	FALSE	7	104214487	0.0129137	3.89e-06	16810	family.Alcaligenaceae.id.2875	TRUE	reported	TJbpnJ	21.127
15	rs7302582	G	C	-0.106817	FALSE	TRUE	TRUE	12	1396151	0.023298	3.34e-06	15113	family.Alcaligenaceae.id.2875	TRUE	reported	TJbpnJ	21.0203
16	rs74776516	T	G	-0.0944052	FALSE	FALSE	FALSE	11	20763367	0.0213287	6.85e-06	14502	family.Alcaligenaceae.id.2875	TRUE	reported	TJbpnJ	19.5914
17	rs7638039	T	C	0.0603335	FALSE	FALSE	FALSE	3	70588939	0.0127779	2.7e-06	16791	family.Alcaligenaceae.id.2875	TRUE	reported	TJbpnJ	22.2946
18	rs79846372	A	G	0.0882459	FALSE	FALSE	FALSE	4	83635863	0.0198328	6.99e-06	16186	family.Alcaligenaceae.id.2875	TRUE	reported	TJbpnJ	19.798
19	rs9537886	A	C	-0.0570888	FALSE	FALSE	FALSE	13	58545246	0.0110683	2.35e-07	16807	family.Alcaligenaceae.id.2875	TRUE	reported	TJbpnJ	26.6038
1	rs11585893	A	G	-0.0740746	FALSE	FALSE	FALSE	1	10644351	0.0147633	1.8e-06	17821	family.Bacteroidaceae.id.917	TRUE	reported	LwdOWM	25.175
2	rs13207588	A	G	-0.059205	FALSE	FALSE	FALSE	6	41519430	0.0131195	7.49e-06	17707	family.Bacteroidaceae.id.917	TRUE	reported	LwdOWM	20.365
3	rs1340391	T	C	-0.0592004	FALSE	FALSE	FALSE	1	102960989	0.0132244	6.73e-06	18302	family.Bacteroidaceae.id.917	TRUE	reported	LwdOWM	20.0399
4	rs17619981	T	G	0.0880978	FALSE	FALSE	FALSE	19	24342250	0.0187002	2.69e-06	15801	family.Bacteroidaceae.id.917	TRUE	reported	LwdOWM	22.1941
5	rs2023437	T	C	-0.0782324	FALSE	FALSE	FALSE	14	22045949	0.0167634	5.02e-06	17484	family.Bacteroidaceae.id.917	TRUE	reported	LwdOWM	21.7796
6	rs2366421	T	A	-0.0528153	FALSE	TRUE	TRUE	3	62019400	0.0117124	7.65e-06	18299	family.Bacteroidaceae.id.917	TRUE	reported	LwdOWM	20.3341
7	rs28757219	T	A	0.0818398	FALSE	TRUE	TRUE	6	29143451	0.0170319	1.29e-06	14833	family.Bacteroidaceae.id.917	TRUE	reported	LwdOWM	23.089
8	rs495004	C	G	-0.0607475	FALSE	TRUE	TRUE	9	112855426	0.0129865	3.42e-06	17707	family.Bacteroidaceae.id.917	TRUE	reported	LwdOWM	21.8811
9	rs66474973	G	T	0.0812515	FALSE	FALSE	FALSE	20	58605432	0.0164479	6.81e-07	17405	family.Bacteroidaceae.id.917	TRUE	reported	LwdOWM	24.403
10	rs66710942	C	T	0.0488038	FALSE	FALSE	FALSE	3	77215327	0.0107412	5.86e-06	17821	family.Bacteroidaceae.id.917	TRUE	reported	LwdOWM	20.6443
11	rs6795673	C	T	0.0538565	FALSE	FALSE	FALSE	3	10593224	0.0105251	3.38e-07	18301	family.Bacteroidaceae.id.917	TRUE	reported	LwdOWM	26.1832
12	rs9507307	C	T	0.0604456	FALSE	FALSE	FALSE	13	24910476	0.0129128	2.13e-06	18184	family.Bacteroidaceae.id.917	TRUE	reported	LwdOWM	21.9124
1	rs10872669	A	G	-0.123071	FALSE	FALSE	FALSE	6	151515172	0.0275665	9.49e-06	7368	family.BacteroidalesS24.7group.id.11173	TRUE	reported	juPPR7	19.9317
2	rs11135366	C	G	0.0842142	FALSE	TRUE	TRUE	5	164763068	0.0183739	8.78e-06	7953	family.BacteroidalesS24.7group.id.11173	TRUE	reported	juPPR7	21.0072
3	rs12748533	G	T	-0.0821108	FALSE	FALSE	FALSE	1	242767252	0.0172701	2.59e-06	7948	family.BacteroidalesS24.7group.id.11173	TRUE	reported	juPPR7	22.6054
4	rs17043785	T	C	-0.176187	FALSE	FALSE	FALSE	2	53139362	0.0347133	5.12e-07	5208	family.BacteroidalesS24.7group.id.11173	TRUE	reported	juPPR7	25.7606
5	rs61508842	T	C	0.122574	FALSE	FALSE	FALSE	3	158653545	0.0272389	7.83e-06	7576	family.BacteroidalesS24.7group.id.11173	TRUE	reported	juPPR7	20.2498
6	rs6831034	T	A	-0.0956546	FALSE	TRUE	TRUE	4	149300138	0.0205228	6.1e-06	7576	family.BacteroidalesS24.7group.id.11173	TRUE	reported	juPPR7	21.7239
7	rs689695	C	A	0.0814578	FALSE	FALSE	FALSE	15	47352866	0.0167057	1.28e-06	7954	family.BacteroidalesS24.7group.id.11173	TRUE	reported	juPPR7	23.7759
8	rs738193	T	C	0.0847328	FALSE	FALSE	FALSE	22	25943322	0.0165856	3.82e-07	7778	family.BacteroidalesS24.7group.id.11173	TRUE	reported	juPPR7	26.1
9	rs78609301	A	G	-0.0867065	FALSE	FALSE	FALSE	6	63236747	0.0195709	7.09e-06	7953	family.BacteroidalesS24.7group.id.11173	TRUE	reported	juPPR7	19.6283
10	rs941000	C	T	0.0850266	FALSE	FALSE	FALSE	7	90714667	0.0163382	3.16e-07	7778	family.BacteroidalesS24.7group.id.11173	TRUE	reported	juPPR7	27.0831
1	rs10831953	G	A	0.0537537	FALSE	FALSE	FALSE	11	13098051	0.0123746	9.95e-06	14915	family.Bifidobacteriaceae.id.433	TRUE	reported	id3COo	18.8693
2	rs10841473	G	C	-0.0613031	FALSE	TRUE	TRUE	12	20378911	0.0128844	2.28e-06	14914	family.Bifidobacteriaceae.id.433	TRUE	reported	id3COo	22.6378
3	rs10857328	T	A	0.0562	FALSE	TRUE	TRUE	4	161211924	0.0126395	7.24e-06	14915	family.Bifidobacteriaceae.id.433	TRUE	reported	id3COo	19.7703
4	rs11655079	T	C	-0.0586146	FALSE	FALSE	FALSE	17	75348675	0.0129952	5.92e-06	14912	family.Bifidobacteriaceae.id.433	TRUE	reported	id3COo	20.3446
5	rs11745923	G	T	0.0579759	FALSE	FALSE	FALSE	5	475408	0.0121021	2.49e-06	14914	family.Bifidobacteriaceae.id.433	TRUE	reported	id3COo	22.9494
6	rs12446429	T	C	0.0810099	FALSE	FALSE	FALSE	16	898055	0.019073	8.53e-06	14008	family.Bifidobacteriaceae.id.433	TRUE	reported	id3COo	18.04
7	rs12465599	A	G	0.0530218	FALSE	FALSE	FALSE	2	137074850	0.0117672	7.13e-06	14915	family.Bifidobacteriaceae.id.433	TRUE	reported	id3COo	20.3032
8	rs13020688	G	A	0.0584045	FALSE	FALSE	FALSE	2	192878532	0.0122081	1.57e-06	14795	family.Bifidobacteriaceae.id.433	TRUE	reported	id3COo	22.8872
9	rs182549	C	T	0.11707	FALSE	FALSE	FALSE	2	136616754	0.0126703	5.94e-20	14915	family.Bifidobacteriaceae.id.433	TRUE	reported	id3COo	85.3717
10	rs1879087	C	T	0.105039	FALSE	FALSE	FALSE	2	136822223	0.0239306	1.05e-06	9168	family.Bifidobacteriaceae.id.433	TRUE	reported	id3COo	19.2662
11	rs1961273	C	T	0.0688125	FALSE	FALSE	FALSE	2	137602926	0.0131699	1.7e-07	14915	family.Bifidobacteriaceae.id.433	TRUE	reported	id3COo	27.3004
12	rs4567981	T	A	0.0577763	FALSE	TRUE	TRUE	2	49906864	0.0117388	8.88e-07	14795	family.Bifidobacteriaceae.id.433	TRUE	reported	id3COo	24.2242
13	rs4957061	T	C	0.0569873	FALSE	FALSE	FALSE	5	521096	0.0116907	1.15e-06	14795	family.Bifidobacteriaceae.id.433	TRUE	reported	id3COo	23.7614
14	rs540489	T	G	-0.0632518	FALSE	FALSE	FALSE	17	72897722	0.013817	5.37e-06	14688	family.Bifidobacteriaceae.id.433	TRUE	reported	id3COo	20.9567
15	rs55888705	A	G	0.053673	FALSE	FALSE	FALSE	4	1517826	0.0120586	8.66e-06	14914	family.Bifidobacteriaceae.id.433	TRUE	reported	id3COo	19.8114
16	rs6430601	T	G	0.0845099	FALSE	FALSE	FALSE	2	136854537	0.016945	2.46e-07	14913	family.Bifidobacteriaceae.id.433	TRUE	reported	id3COo	24.8732
17	rs677208	G	C	0.0728589	FALSE	TRUE	TRUE	18	4304187	0.0164821	6e-06	14915	family.Bifidobacteriaceae.id.433	TRUE	reported	id3COo	19.5408
18	rs6899771	A	G	-0.0914312	FALSE	FALSE	FALSE	6	97406220	0.0202604	7.28e-06	14150	family.Bifidobacteriaceae.id.433	TRUE	reported	id3COo	20.3655
19	rs7174549	C	T	0.0551726	FALSE	FALSE	FALSE	15	92463303	0.0124655	6.87e-06	14915	family.Bifidobacteriaceae.id.433	TRUE	reported	id3COo	19.5898
20	rs7322849	T	C	0.110676	FALSE	FALSE	FALSE	13	112859829	0.0200996	1.74e-08	14915	family.Bifidobacteriaceae.id.433	TRUE	reported	id3COo	30.3202
21	rs7588568	A	C	-0.060716	FALSE	FALSE	FALSE	2	189805077	0.0130605	3.73e-06	14913	family.Bifidobacteriaceae.id.433	TRUE	reported	id3COo	21.6115
22	rs76671854	C	G	-0.0892981	FALSE	TRUE	TRUE	5	169748189	0.0183177	1.04e-06	13923	family.Bifidobacteriaceae.id.433	TRUE	reported	id3COo	23.7653
23	rs842356	G	A	0.0742056	FALSE	FALSE	FALSE	2	135344994	0.0163818	5.09e-06	14795	family.Bifidobacteriaceae.id.433	TRUE	reported	id3COo	20.5187
24	rs857444	C	T	0.0553965	FALSE	FALSE	FALSE	6	14617591	0.0120669	3.82e-06	14914	family.Bifidobacteriaceae.id.433	TRUE	reported	id3COo	21.0752
1	rs117186816	G	A	-0.206476	FALSE	FALSE	FALSE	11	123936128	0.0436362	6.52e-06	4310	family.Christensenellaceae.id.1866	TRUE	reported	bFs9P2	22.3894
2	rs12380890	A	G	-0.0503972	FALSE	FALSE	FALSE	9	38002256	0.0111047	5.78e-06	16846	family.Christensenellaceae.id.1866	TRUE	reported	bFs9P2	20.5966
3	rs12657403	A	G	0.078108	FALSE	FALSE	FALSE	5	3174785	0.0171887	5.59e-06	16245	family.Christensenellaceae.id.1866	TRUE	reported	bFs9P2	20.6493
4	rs4076564	G	A	-0.188623	FALSE	FALSE	FALSE	6	169640257	0.039209	8.06e-06	3730	family.Christensenellaceae.id.1866	TRUE	reported	bFs9P2	23.1429
5	rs4805124	C	G	0.0486508	FALSE	TRUE	TRUE	19	35884202	0.0109067	8.36e-06	16847	family.Christensenellaceae.id.1866	TRUE	reported	bFs9P2	19.8973
6	rs62573205	G	A	-0.0654804	FALSE	FALSE	FALSE	9	137786999	0.0133503	1.49e-06	16838	family.Christensenellaceae.id.1866	TRUE	reported	bFs9P2	24.057
7	rs7211194	C	T	0.0492094	FALSE	FALSE	FALSE	17	13541941	0.0110916	9.94e-06	16436	family.Christensenellaceae.id.1866	TRUE	reported	bFs9P2	19.6836
8	rs72706624	G	T	0.0882626	FALSE	FALSE	FALSE	9	15518852	0.0197575	6.38e-06	14869	family.Christensenellaceae.id.1866	TRUE	reported	bFs9P2	19.9568
9	rs77867022	G	T	-0.160443	FALSE	FALSE	FALSE	7	120333701	0.0379589	8.82e-06	4033	family.Christensenellaceae.id.1866	TRUE	reported	bFs9P2	17.8656
10	rs870002	C	T	0.0488951	FALSE	FALSE	FALSE	8	62220151	0.0109817	6.54e-06	16847	family.Christensenellaceae.id.1866	TRUE	reported	bFs9P2	19.8241
11	rs892686	A	G	0.0506107	FALSE	FALSE	FALSE	9	83043376	0.0109651	4.12e-06	16847	family.Christensenellaceae.id.1866	TRUE	reported	bFs9P2	21.3041
12	rs9608766	T	C	-0.0682134	FALSE	FALSE	FALSE	22	29828040	0.01496	3.33e-06	16185	family.Christensenellaceae.id.1866	TRUE	reported	bFs9P2	20.7911
1	rs10875374	C	T	-0.0536759	FALSE	FALSE	FALSE	1	101804809	0.0119436	8.1e-06	14253	family.Clostridiaceae1.id.1869	TRUE	reported	Og44Mn	20.1971
2	rs12186080	G	A	0.0748236	FALSE	FALSE	FALSE	3	132596627	0.016246	5.34e-06	14244	family.Clostridiaceae1.id.1869	TRUE	reported	Og44Mn	21.2122
3	rs12341505	G	A	0.0814503	FALSE	FALSE	FALSE	9	136710881	0.0179338	4.54e-06	14250	family.Clostridiaceae1.id.1869	TRUE	reported	Og44Mn	20.6272
4	rs12490337	C	G	-0.0616944	FALSE	TRUE	TRUE	3	111482845	0.013693	6.91e-06	14253	family.Clostridiaceae1.id.1869	TRUE	reported	Og44Mn	20.2999
5	rs2795528	G	A	-0.180969	FALSE	FALSE	FALSE	10	43270264	0.0390911	3.81e-06	6411	family.Clostridiaceae1.id.1869	TRUE	reported	Og44Mn	21.4315
6	rs2817172	C	T	0.0563367	FALSE	FALSE	FALSE	1	3041519	0.012392	5.27e-06	13789	family.Clostridiaceae1.id.1869	TRUE	reported	Og44Mn	20.668
7	rs4723021	T	C	-0.106376	FALSE	FALSE	FALSE	7	30934659	0.0241944	7.42e-06	13682	family.Clostridiaceae1.id.1869	TRUE	reported	Og44Mn	19.3313
8	rs550843	T	C	-0.0734787	FALSE	FALSE	FALSE	6	165722832	0.0168383	7.09e-06	14234	family.Clostridiaceae1.id.1869	TRUE	reported	Og44Mn	19.0425
9	rs56188186	A	G	0.0967774	FALSE	FALSE	FALSE	16	87710690	0.0217471	8.24e-06	13218	family.Clostridiaceae1.id.1869	TRUE	reported	Og44Mn	19.8036
10	rs62397761	A	G	0.0615805	FALSE	FALSE	FALSE	6	48093014	0.0136198	9.08e-06	14248	family.Clostridiaceae1.id.1869	TRUE	reported	Og44Mn	20.443
11	rs881532	A	G	-0.0533035	FALSE	FALSE	FALSE	22	47806774	0.0119011	7.9e-06	14250	family.Clostridiaceae1.id.1869	TRUE	reported	Og44Mn	20.0604
1	rs10517600	T	G	0.0626993	FALSE	FALSE	FALSE	4	155632958	0.0139364	6.83e-06	10512	family.ClostridialesvadinBB60group.id.11286	TRUE	reported	1FFcai	20.2406
2	rs10904722	C	T	-0.0672314	FALSE	FALSE	FALSE	10	6714424	0.0147123	5.05e-06	10512	family.ClostridialesvadinBB60group.id.11286	TRUE	reported	1FFcai	20.8825
3	rs118104867	C	T	0.214464	FALSE	FALSE	FALSE	8	123977538	0.0455098	3.44e-06	4095	family.ClostridialesvadinBB60group.id.11286	TRUE	reported	1FFcai	22.2075
4	rs13409132	A	G	-0.165419	FALSE	FALSE	FALSE	2	205616346	0.0352154	4.37e-06	5913	family.ClostridialesvadinBB60group.id.11286	TRUE	reported	1FFcai	22.0649
5	rs17121075	G	A	0.0769254	FALSE	FALSE	FALSE	14	85856796	0.0172234	7.91e-06	10512	family.ClostridialesvadinBB60group.id.11286	TRUE	reported	1FFcai	19.9482
6	rs2191834	G	T	0.0746375	FALSE	FALSE	FALSE	2	229942951	0.0159136	2.5e-06	10511	family.ClostridialesvadinBB60group.id.11286	TRUE	reported	1FFcai	21.9977
7	rs28691777	C	T	0.137134	FALSE	FALSE	FALSE	17	58149405	0.0266996	6.96e-07	10199	family.ClostridialesvadinBB60group.id.11286	TRUE	reported	1FFcai	26.3802
8	rs34088226	A	G	-0.117807	FALSE	FALSE	FALSE	5	4308946	0.026924	7.66e-06	9716	family.ClostridialesvadinBB60group.id.11286	TRUE	reported	1FFcai	19.1454
9	rs55682560	C	T	-0.131519	FALSE	FALSE	FALSE	15	87392290	0.0261319	4.97e-07	9183	family.ClostridialesvadinBB60group.id.11286	TRUE	reported	1FFcai	25.3302
10	rs6588624	G	A	-0.0662317	FALSE	FALSE	FALSE	1	56849539	0.0138147	1.79e-06	10512	family.ClostridialesvadinBB60group.id.11286	TRUE	reported	1FFcai	22.9853
11	rs66714985	A	C	0.116908	FALSE	FALSE	FALSE	8	3305122	0.0252447	4.85e-06	10512	family.ClostridialesvadinBB60group.id.11286	TRUE	reported	1FFcai	21.446
12	rs6755871	C	G	-0.0613825	FALSE	TRUE	TRUE	2	202450739	0.0138976	9.33e-06	10500	family.ClostridialesvadinBB60group.id.11286	TRUE	reported	1FFcai	19.5079
13	rs7226487	A	G	-0.0643682	FALSE	FALSE	FALSE	18	74373125	0.0138701	3.58e-06	10505	family.ClostridialesvadinBB60group.id.11286	TRUE	reported	1FFcai	21.5368
14	rs7538034	T	G	-0.078598	FALSE	FALSE	FALSE	1	71391694	0.0165982	2.37e-06	10420	family.ClostridialesvadinBB60group.id.11286	TRUE	reported	1FFcai	22.4233
15	rs7725895	A	G	-0.116224	FALSE	FALSE	FALSE	5	142244898	0.0240367	3.94e-06	10512	family.ClostridialesvadinBB60group.id.11286	TRUE	reported	1FFcai	23.3797
16	rs989682	A	G	0.070194	FALSE	FALSE	FALSE	3	15564453	0.0155364	6.85e-06	10129	family.ClostridialesvadinBB60group.id.11286	TRUE	reported	1FFcai	20.4126
17	rs9979874	G	C	-0.0738925	FALSE	TRUE	TRUE	21	38612024	0.0150911	1.05e-06	10506	family.ClostridialesvadinBB60group.id.11286	TRUE	reported	1FFcai	23.9749
1	rs11073596	T	G	0.0510212	FALSE	FALSE	FALSE	15	86433579	0.0114339	8.14e-06	17527	family.Coriobacteriaceae.id.811	TRUE	reported	AIfTu7	19.9118
2	rs11250875	T	C	0.06075	FALSE	FALSE	FALSE	10	1922731	0.0130939	4.83e-06	17690	family.Coriobacteriaceae.id.811	TRUE	reported	AIfTu7	21.5256
3	rs11656361	A	C	0.0773006	FALSE	FALSE	FALSE	17	8121332	0.017553	8.02e-06	16665	family.Coriobacteriaceae.id.811	TRUE	reported	AIfTu7	19.3939
4	rs12974142	G	A	0.0789796	FALSE	FALSE	FALSE	19	52895166	0.0177205	8.51e-06	17413	family.Coriobacteriaceae.id.811	TRUE	reported	AIfTu7	19.8646
5	rs13307134	C	T	0.0565686	FALSE	FALSE	FALSE	7	105084680	0.0126265	7.8e-06	17527	family.Coriobacteriaceae.id.811	TRUE	reported	AIfTu7	20.0718
6	rs1397793	G	A	-0.0498855	FALSE	FALSE	FALSE	5	90471451	0.0112446	9.77e-06	17527	family.Coriobacteriaceae.id.811	TRUE	reported	AIfTu7	19.6815
7	rs1816223	A	G	-0.0586265	FALSE	FALSE	FALSE	12	11494021	0.0129006	4.84e-06	17688	family.Coriobacteriaceae.id.811	TRUE	reported	AIfTu7	20.6523
8	rs240104	T	C	-0.0603429	FALSE	FALSE	FALSE	1	176571431	0.0126849	1.52e-06	17577	family.Coriobacteriaceae.id.811	TRUE	reported	AIfTu7	22.6296
9	rs2442778	G	A	-0.116408	FALSE	FALSE	FALSE	3	11654412	0.0258545	9.03e-06	13472	family.Coriobacteriaceae.id.811	TRUE	reported	AIfTu7	20.2719
10	rs3025411	A	G	0.0926543	FALSE	FALSE	FALSE	9	136512906	0.0209468	8.27e-06	15671	family.Coriobacteriaceae.id.811	TRUE	reported	AIfTu7	19.5657
11	rs34739816	G	T	0.0965017	FALSE	FALSE	FALSE	17	37376685	0.0207666	3.88e-06	16593	family.Coriobacteriaceae.id.811	TRUE	reported	AIfTu7	21.5943
12	rs45480394	T	G	-0.0504262	FALSE	FALSE	FALSE	19	55857777	0.0113307	9.71e-06	17413	family.Coriobacteriaceae.id.811	TRUE	reported	AIfTu7	19.8061
13	rs4880783	G	T	0.056503	FALSE	FALSE	FALSE	10	1223742	0.0125055	5.9e-06	17691	family.Coriobacteriaceae.id.811	TRUE	reported	AIfTu7	20.4144
14	rs62448869	T	A	-0.0486059	FALSE	TRUE	TRUE	7	24464799	0.0108982	7.87e-06	17527	family.Coriobacteriaceae.id.811	TRUE	reported	AIfTu7	19.8914
15	rs67561917	A	G	-0.0714367	FALSE	FALSE	FALSE	20	62072077	0.0154113	5.39e-06	17333	family.Coriobacteriaceae.id.811	TRUE	reported	AIfTu7	21.4863
16	rs719099	A	G	0.0778402	FALSE	FALSE	FALSE	10	65799217	0.0155815	5.43e-07	17687	family.Coriobacteriaceae.id.811	TRUE	reported	AIfTu7	24.9568
17	rs7540303	C	T	0.0483227	FALSE	FALSE	FALSE	1	179629191	0.0109062	9.62e-06	17691	family.Coriobacteriaceae.id.811	TRUE	reported	AIfTu7	19.6317
18	rs76779974	C	G	0.0774888	FALSE	TRUE	TRUE	5	125460084	0.0171877	5.63e-06	16419	family.Coriobacteriaceae.id.811	TRUE	reported	AIfTu7	20.3256
19	rs7898585	T	C	0.0731501	FALSE	FALSE	FALSE	10	5644995	0.0164186	5.25e-06	17691	family.Coriobacteriaceae.id.811	TRUE	reported	AIfTu7	19.85
20	rs80046645	C	G	0.25584	FALSE	TRUE	TRUE	5	459415	0.0561995	4.66e-06	3204	family.Coriobacteriaceae.id.811	TRUE	reported	AIfTu7	20.7239
21	rs8010111	G	A	-0.103377	FALSE	FALSE	FALSE	14	39660509	0.0229286	6.9e-06	15996	family.Coriobacteriaceae.id.811	TRUE	reported	AIfTu7	20.3278
1	rs112893842	T	C	0.110761	FALSE	FALSE	FALSE	9	8786663	0.0232545	2.75e-06	8203	family.Defluviitaleaceae.id.1924	TRUE	reported	Jk4YmQ	22.6862
2	rs12122999	G	T	-0.0816766	FALSE	FALSE	FALSE	1	118782748	0.0180938	6.18e-06	7830	family.Defluviitaleaceae.id.1924	TRUE	reported	Jk4YmQ	20.3767
3	rs1582238	T	C	0.0801923	FALSE	FALSE	FALSE	1	118723685	0.0167061	1.69e-06	8002	family.Defluviitaleaceae.id.1924	TRUE	reported	Jk4YmQ	23.0417
4	rs17051335	C	T	-0.134314	FALSE	FALSE	FALSE	4	122202910	0.0292201	4.58e-06	8031	family.Defluviitaleaceae.id.1924	TRUE	reported	Jk4YmQ	21.1288
5	rs1908593	T	C	0.070223	FALSE	FALSE	FALSE	18	59026148	0.0156601	7.86e-06	8203	family.Defluviitaleaceae.id.1924	TRUE	reported	Jk4YmQ	20.1081
6	rs28696126	A	T	-0.107106	FALSE	TRUE	TRUE	7	79734541	0.0238173	5.56e-06	7830	family.Defluviitaleaceae.id.1924	TRUE	reported	Jk4YmQ	20.223
7	rs4344384	G	T	0.0708803	FALSE	FALSE	FALSE	10	66407366	0.0156121	5.86e-06	8200	family.Defluviitaleaceae.id.1924	TRUE	reported	Jk4YmQ	20.6124
8	rs4677103	A	G	0.0977203	FALSE	FALSE	FALSE	3	72207794	0.0197033	9.42e-07	8002	family.Defluviitaleaceae.id.1924	TRUE	reported	Jk4YmQ	24.5976
9	rs540220	T	C	-0.123954	FALSE	FALSE	FALSE	9	93331308	0.0289814	9.48e-06	7887	family.Defluviitaleaceae.id.1924	TRUE	reported	Jk4YmQ	18.2928
10	rs55658617	T	C	0.177314	FALSE	FALSE	FALSE	21	41811003	0.0361844	1.41e-06	6676	family.Defluviitaleaceae.id.1924	TRUE	reported	Jk4YmQ	24.0128
11	rs72731813	C	T	-0.149751	FALSE	FALSE	FALSE	4	147414743	0.0293415	2.76e-07	7786	family.Defluviitaleaceae.id.1924	TRUE	reported	Jk4YmQ	26.0481
12	rs9608282	T	G	0.139014	FALSE	FALSE	FALSE	22	24804081	0.0299429	4.61e-06	7736	family.Defluviitaleaceae.id.1924	TRUE	reported	Jk4YmQ	21.554
13	rs9725395	A	G	-0.138357	FALSE	FALSE	FALSE	1	85205632	0.0295185	3.41e-06	8031	family.Defluviitaleaceae.id.1924	TRUE	reported	Jk4YmQ	21.9691
1	rs112381107	C	T	0.211435	FALSE	FALSE	FALSE	9	15269705	0.0456962	2.82e-06	4455	family.Desulfovibrionaceae.id.3169	TRUE	reported	B9zAC4	21.409
2	rs11599763	T	C	-0.0555931	FALSE	FALSE	FALSE	10	11855599	0.0117493	2.5e-06	15142	family.Desulfovibrionaceae.id.3169	TRUE	reported	B9zAC4	22.3879
3	rs16851319	G	C	-0.0732697	FALSE	TRUE	TRUE	1	203308383	0.0150964	2.4e-06	15128	family.Desulfovibrionaceae.id.3169	TRUE	reported	B9zAC4	23.5561
4	rs17791387	A	G	-0.0729251	FALSE	FALSE	FALSE	9	81834426	0.0154381	2.1e-06	15045	family.Desulfovibrionaceae.id.3169	TRUE	reported	B9zAC4	22.3135
5	rs2692012	A	G	0.114231	FALSE	FALSE	FALSE	1	203991605	0.0253568	1.56e-06	13080	family.Desulfovibrionaceae.id.3169	TRUE	reported	B9zAC4	20.2944
6	rs2838334	G	A	0.0571419	FALSE	FALSE	FALSE	21	45064961	0.012423	3.82e-06	15142	family.Desulfovibrionaceae.id.3169	TRUE	reported	B9zAC4	21.1572
7	rs3935584	C	T	-0.0525838	FALSE	FALSE	FALSE	2	233929283	0.0115757	6.78e-06	15140	family.Desulfovibrionaceae.id.3169	TRUE	reported	B9zAC4	20.6351
8	rs4506934	C	T	-0.0943381	FALSE	FALSE	FALSE	17	2856662	0.020138	3.16e-06	15035	family.Desulfovibrionaceae.id.3169	TRUE	reported	B9zAC4	21.9453
9	rs6058181	C	T	0.0834742	FALSE	FALSE	FALSE	20	33694801	0.0166111	2.7e-07	15074	family.Desulfovibrionaceae.id.3169	TRUE	reported	B9zAC4	25.2528
10	rs7164160	A	T	-0.0574455	FALSE	TRUE	TRUE	15	96159374	0.0129468	7.34e-06	15142	family.Desulfovibrionaceae.id.3169	TRUE	reported	B9zAC4	19.6872
11	rs72647048	T	C	-0.0770089	FALSE	FALSE	FALSE	8	57865378	0.017089	9.61e-06	15142	family.Desulfovibrionaceae.id.3169	TRUE	reported	B9zAC4	20.307
12	rs9928243	C	A	-0.0541732	FALSE	FALSE	FALSE	16	71541641	0.0117819	4.48e-06	15141	family.Desulfovibrionaceae.id.3169	TRUE	reported	B9zAC4	21.1417
1	rs11026530	T	C	0.0822408	FALSE	FALSE	FALSE	11	22379097	0.0186379	9.43e-06	13485	family.Enterobacteriaceae.id.3469	TRUE	reported	AKmL8E	19.4706
2	rs111229068	A	T	0.110561	FALSE	TRUE	TRUE	11	2563450	0.0241719	3.65e-06	12350	family.Enterobacteriaceae.id.3469	TRUE	reported	AKmL8E	20.921
3	rs2374342	C	A	0.0582927	FALSE	FALSE	FALSE	2	42133542	0.0126195	4.52e-06	13577	family.Enterobacteriaceae.id.3469	TRUE	reported	AKmL8E	21.3376
4	rs35673018	G	A	0.0899642	FALSE	FALSE	FALSE	16	54327745	0.0202934	7.63e-06	13326	family.Enterobacteriaceae.id.3469	TRUE	reported	AKmL8E	19.653
5	rs4792380	A	T	0.115598	FALSE	TRUE	TRUE	17	13521040	0.0257683	9.49e-06	12763	family.Enterobacteriaceae.id.3469	TRUE	reported	AKmL8E	20.1246
6	rs504442	T	G	0.084159	FALSE	FALSE	FALSE	18	55145547	0.0189479	5.17e-06	13578	family.Enterobacteriaceae.id.3469	TRUE	reported	AKmL8E	19.7278
7	rs61973590	C	G	-0.0605392	FALSE	TRUE	TRUE	14	27718039	0.0133696	8.54e-06	13570	family.Enterobacteriaceae.id.3469	TRUE	reported	AKmL8E	20.5039
8	rs62210023	A	G	0.0606754	FALSE	FALSE	FALSE	20	55340092	0.0130125	3.13e-06	13515	family.Enterobacteriaceae.id.3469	TRUE	reported	AKmL8E	21.7422
9	rs78143293	A	G	-0.0848521	FALSE	FALSE	FALSE	18	57672335	0.0170415	1.2e-06	13572	family.Enterobacteriaceae.id.3469	TRUE	reported	AKmL8E	24.7918
10	rs79757635	C	A	0.0758597	FALSE	FALSE	FALSE	13	110840418	0.0171286	9.32e-06	13419	family.Enterobacteriaceae.id.3469	TRUE	reported	AKmL8E	19.6146
11	rs80319214	C	G	0.0990404	FALSE	TRUE	TRUE	2	4015933	0.0215877	6.95e-06	12641	family.Enterobacteriaceae.id.3469	TRUE	reported	AKmL8E	21.048
1	rs1074800	A	G	0.0492438	FALSE	FALSE	FALSE	5	3002546	0.010887	6.15e-06	17789	family.Erysipelotrichaceae.id.2149	TRUE	reported	8EIbNg	20.459
2	rs10781552	C	T	-0.0552212	FALSE	FALSE	FALSE	10	133897233	0.0116074	2.33e-06	17789	family.Erysipelotrichaceae.id.2149	TRUE	reported	8EIbNg	22.6329
3	rs17530232	A	G	0.10305	FALSE	FALSE	FALSE	13	40385457	0.0224648	2.79e-06	16622	family.Erysipelotrichaceae.id.2149	TRUE	reported	8EIbNg	21.0423
4	rs1884466	C	T	-0.0475363	FALSE	FALSE	FALSE	1	64139196	0.0106939	9.53e-06	18205	family.Erysipelotrichaceae.id.2149	TRUE	reported	8EIbNg	19.7598
5	rs2300774	G	A	0.0524152	FALSE	FALSE	FALSE	3	195793712	0.0106784	8.95e-07	18216	family.Erysipelotrichaceae.id.2149	TRUE	reported	8EIbNg	24.0937
6	rs290833	T	G	-0.0497374	FALSE	FALSE	FALSE	1	97457427	0.0111376	8.03e-06	17789	family.Erysipelotrichaceae.id.2149	TRUE	reported	8EIbNg	19.9425
7	rs35161940	T	C	-0.0806041	FALSE	FALSE	FALSE	17	70327224	0.0167641	1.85e-06	18213	family.Erysipelotrichaceae.id.2149	TRUE	reported	8EIbNg	23.1182
8	rs4078432	C	T	-0.0608929	FALSE	FALSE	FALSE	14	48997206	0.0133764	4.23e-06	17789	family.Erysipelotrichaceae.id.2149	TRUE	reported	8EIbNg	20.7232
9	rs56970041	T	G	0.0724144	FALSE	FALSE	FALSE	14	80357610	0.0164471	5.4e-06	18217	family.Erysipelotrichaceae.id.2149	TRUE	reported	8EIbNg	19.3854
10	rs62504403	C	T	0.0681159	FALSE	FALSE	FALSE	8	38803551	0.0127883	1.12e-07	16981	family.Erysipelotrichaceae.id.2149	TRUE	reported	8EIbNg	28.3706
11	rs7234058	T	C	-0.0945759	FALSE	FALSE	FALSE	18	5830507	0.0194091	9.12e-07	16874	family.Erysipelotrichaceae.id.2149	TRUE	reported	8EIbNg	23.7438
12	rs7826267	T	G	-0.0839071	FALSE	FALSE	FALSE	8	2954952	0.0199131	9.28e-06	17586	family.Erysipelotrichaceae.id.2149	TRUE	reported	8EIbNg	17.755
13	rs8003149	C	T	0.0538798	FALSE	FALSE	FALSE	14	56156504	0.0116888	4.08e-06	18213	family.Erysipelotrichaceae.id.2149	TRUE	reported	8EIbNg	21.2477
1	rs10759623	C	T	-0.162115	FALSE	FALSE	FALSE	9	115821485	0.032151	5.78e-07	3156	family.FamilyXI.id.1936	TRUE	reported	OuWkpd	25.4247
2	rs11547158	A	G	-0.177599	FALSE	FALSE	FALSE	7	148921732	0.0372795	2.7e-06	3133	family.FamilyXI.id.1936	TRUE	reported	OuWkpd	22.6957
3	rs17379710	T	C	-0.116383	FALSE	FALSE	FALSE	11	35334668	0.0252125	3.97e-06	3156	family.FamilyXI.id.1936	TRUE	reported	OuWkpd	21.3084
4	rs2155352	A	G	-0.150538	FALSE	FALSE	FALSE	11	95357209	0.0302319	6.63e-07	3150	family.FamilyXI.id.1936	TRUE	reported	OuWkpd	24.7947
5	rs2156611	T	C	-0.112486	FALSE	FALSE	FALSE	18	43345864	0.0251099	9.43e-06	3155	family.FamilyXI.id.1936	TRUE	reported	OuWkpd	20.0683
6	rs3733511	A	G	0.128253	FALSE	FALSE	FALSE	4	119955787	0.0274718	3.39e-06	3156	family.FamilyXI.id.1936	TRUE	reported	OuWkpd	21.7954
7	rs488164	T	G	0.117998	FALSE	FALSE	FALSE	1	239995451	0.025516	4.8e-06	3149	family.FamilyXI.id.1936	TRUE	reported	OuWkpd	21.3856
8	rs6025153	G	C	0.118619	FALSE	TRUE	TRUE	20	55348292	0.0261969	7.07e-06	3130	family.FamilyXI.id.1936	TRUE	reported	OuWkpd	20.5024
9	rs697771	A	G	-0.117677	FALSE	FALSE	FALSE	16	54115200	0.0251491	3.19e-06	3152	family.FamilyXI.id.1936	TRUE	reported	OuWkpd	21.8947
10	rs78222136	G	C	0.224835	FALSE	TRUE	TRUE	16	64956642	0.0511672	8.41e-06	3136	family.FamilyXI.id.1936	TRUE	reported	OuWkpd	19.3083
1	rs10404377	C	A	-0.0503183	FALSE	FALSE	FALSE	19	16174657	0.011165	6.99e-06	16269	family.FamilyXIII.id.1957	TRUE	reported	bh15c6	20.3111
2	rs118170811	A	G	0.151619	FALSE	FALSE	FALSE	10	102366896	0.0317112	1.8e-06	9645	family.FamilyXIII.id.1957	TRUE	reported	bh15c6	22.8603
3	rs12643275	A	T	-0.0550907	FALSE	TRUE	TRUE	4	162211872	0.0116474	2.42e-06	16269	family.FamilyXIII.id.1957	TRUE	reported	bh15c6	22.3717
4	rs12904405	A	G	-0.0851896	FALSE	FALSE	FALSE	15	94105415	0.0192688	7.67e-06	16643	family.FamilyXIII.id.1957	TRUE	reported	bh15c6	19.5462
5	rs1999289	A	T	-0.0637366	FALSE	TRUE	TRUE	21	19685992	0.013927	2.54e-06	16269	family.FamilyXIII.id.1957	TRUE	reported	bh15c6	20.9442
6	rs3098182	G	T	0.0508511	FALSE	FALSE	FALSE	15	50802980	0.011014	4.04e-06	16731	family.FamilyXIII.id.1957	TRUE	reported	bh15c6	21.3161
7	rs4293737	A	G	-0.112091	FALSE	FALSE	FALSE	3	32373530	0.0271305	8.38e-06	5704	family.FamilyXIII.id.1957	TRUE	reported	bh15c6	17.0696
8	rs482905	G	T	0.0596528	FALSE	FALSE	FALSE	1	166557202	0.012717	3.72e-06	16737	family.FamilyXIII.id.1957	TRUE	reported	bh15c6	22.0035
9	rs6501525	A	G	0.0561559	FALSE	FALSE	FALSE	17	70218627	0.0115587	1.24e-06	16269	family.FamilyXIII.id.1957	TRUE	reported	bh15c6	23.6032
10	rs66753613	G	A	0.0651136	FALSE	FALSE	FALSE	1	39212021	0.0144251	8.08e-06	16269	family.FamilyXIII.id.1957	TRUE	reported	bh15c6	20.3753
11	rs6797051	C	T	-0.0805984	FALSE	FALSE	FALSE	3	88995218	0.0171364	4.89e-06	16737	family.FamilyXIII.id.1957	TRUE	reported	bh15c6	22.1214
12	rs7076829	T	A	-0.0516394	FALSE	TRUE	TRUE	10	7906746	0.0112313	4.76e-06	16269	family.FamilyXIII.id.1957	TRUE	reported	bh15c6	21.1399
13	rs7514702	T	C	-0.0663236	FALSE	FALSE	FALSE	1	186914023	0.0141626	3.92e-06	16737	family.FamilyXIII.id.1957	TRUE	reported	bh15c6	21.9307
1	rs10402491	C	T	0.0661701	FALSE	FALSE	FALSE	19	13425799	0.014851	7.58e-06	18334	family.Lachnospiraceae.id.1987	TRUE	reported	cmKb2o	19.8525
2	rs11139361	T	C	0.0494463	FALSE	FALSE	FALSE	9	72179847	0.0110503	4.26e-06	18333	family.Lachnospiraceae.id.1987	TRUE	reported	cmKb2o	20.0224
3	rs112040820	A	G	0.0549584	FALSE	FALSE	FALSE	17	80469064	0.0117086	2.42e-06	17512	family.Lachnospiraceae.id.1987	TRUE	reported	cmKb2o	22.0323
4	rs11755180	C	G	-0.049227	FALSE	TRUE	TRUE	6	161957425	0.0104894	2.69e-06	18333	family.Lachnospiraceae.id.1987	TRUE	reported	cmKb2o	22.0245
5	rs11841382	G	T	-0.0718128	FALSE	FALSE	FALSE	13	38004672	0.017462	9.58e-06	18340	family.Lachnospiraceae.id.1987	TRUE	reported	cmKb2o	16.9129
6	rs11979110	T	C	-0.0500924	FALSE	FALSE	FALSE	7	130436459	0.0105069	1.82e-06	18339	family.Lachnospiraceae.id.1987	TRUE	reported	cmKb2o	22.7299
7	rs1205443	A	G	0.0501415	FALSE	FALSE	FALSE	20	36876868	0.0112157	7.29e-06	17779	family.Lachnospiraceae.id.1987	TRUE	reported	cmKb2o	19.9867
8	rs12760724	A	C	-0.0484566	FALSE	FALSE	FALSE	1	214031969	0.0107934	7.27e-06	18340	family.Lachnospiraceae.id.1987	TRUE	reported	cmKb2o	20.1553
9	rs13005175	A	G	0.0993483	FALSE	FALSE	FALSE	2	232469722	0.0218395	8.37e-06	16893	family.Lachnospiraceae.id.1987	TRUE	reported	cmKb2o	20.6936
10	rs2159863	A	G	-0.0585831	FALSE	FALSE	FALSE	4	10245354	0.0128742	3.7e-06	18340	family.Lachnospiraceae.id.1987	TRUE	reported	cmKb2o	20.7063
11	rs2910921	T	C	0.160302	FALSE	FALSE	FALSE	5	32348593	0.035832	8.42e-06	6549	family.Lachnospiraceae.id.1987	TRUE	reported	cmKb2o	20.0141
12	rs3127230	C	T	-0.0503537	FALSE	FALSE	FALSE	10	103392503	0.0112201	6.2e-06	18340	family.Lachnospiraceae.id.1987	TRUE	reported	cmKb2o	20.1406
13	rs35524804	T	C	-0.0607481	FALSE	FALSE	FALSE	9	100113683	0.0125216	2.45e-06	17859	family.Lachnospiraceae.id.1987	TRUE	reported	cmKb2o	23.5368
14	rs7359994	T	C	-0.0503142	FALSE	FALSE	FALSE	19	29408858	0.0112482	5.36e-06	18340	family.Lachnospiraceae.id.1987	TRUE	reported	cmKb2o	20.0086
15	rs79086868	T	C	0.0776723	FALSE	FALSE	FALSE	9	133791605	0.0164472	3.01e-06	17522	family.Lachnospiraceae.id.1987	TRUE	reported	cmKb2o	22.3022
16	rs959845	C	T	-0.0493666	FALSE	FALSE	FALSE	4	186906801	0.0107801	5.17e-06	17859	family.Lachnospiraceae.id.1987	TRUE	reported	cmKb2o	20.971
17	rs9929145	G	A	-0.125721	FALSE	FALSE	FALSE	16	76559184	0.0245233	2.84e-07	15866	family.Lachnospiraceae.id.1987	TRUE	reported	cmKb2o	26.282
1	rs1530559	G	A	0.0772453	FALSE	FALSE	FALSE	2	135755629	0.0176921	9.65e-06	6750	family.Lactobacillaceae.id.1836	TRUE	reported	5mKFWT	19.0627
2	rs1590596	C	G	-0.10381	FALSE	TRUE	TRUE	13	23836941	0.0220135	3.9e-06	6750	family.Lactobacillaceae.id.1836	TRUE	reported	5mKFWT	22.2383
3	rs16861661	G	A	-0.193287	FALSE	FALSE	FALSE	1	18501459	0.0379293	2.7e-07	5385	family.Lactobacillaceae.id.1836	TRUE	reported	5mKFWT	25.9691
4	rs328312	T	A	0.082529	FALSE	TRUE	TRUE	16	73890910	0.0168225	8.69e-07	7051	family.Lactobacillaceae.id.1836	TRUE	reported	5mKFWT	24.0676
5	rs6092149	A	T	-0.0825646	FALSE	TRUE	TRUE	20	54192992	0.0170282	1.38e-06	7006	family.Lactobacillaceae.id.1836	TRUE	reported	5mKFWT	23.5098
6	rs62314653	C	A	0.177082	FALSE	FALSE	FALSE	4	109896462	0.0392269	6.59e-06	6016	family.Lactobacillaceae.id.1836	TRUE	reported	5mKFWT	20.3789
7	rs74599091	A	G	0.191613	FALSE	FALSE	FALSE	1	179720669	0.0425039	7.7e-06	4951	family.Lactobacillaceae.id.1836	TRUE	reported	5mKFWT	20.3232
8	rs768253	T	G	-0.0792344	FALSE	FALSE	FALSE	8	69010103	0.0170604	3.61e-06	7059	family.Lactobacillaceae.id.1836	TRUE	reported	5mKFWT	21.5699
9	rs77478751	A	G	-0.219178	FALSE	FALSE	FALSE	3	173151665	0.0473566	5.96e-06	3704	family.Lactobacillaceae.id.1836	TRUE	reported	5mKFWT	21.4206
10	rs820999	T	G	-0.0758291	FALSE	FALSE	FALSE	1	16773387	0.0170151	8.89e-06	7058	family.Lactobacillaceae.id.1836	TRUE	reported	5mKFWT	19.861
11	rs921925	A	C	0.0999419	FALSE	FALSE	FALSE	19	6928017	0.0201687	5.77e-07	7053	family.Lactobacillaceae.id.1836	TRUE	reported	5mKFWT	24.5549
12	rs9345899	A	G	-0.124042	FALSE	FALSE	FALSE	6	67559323	0.0278946	9.45e-06	6602	family.Lactobacillaceae.id.1836	TRUE	reported	5mKFWT	19.774
1	rs10202904	T	G	-0.121754	FALSE	FALSE	FALSE	2	125440268	0.0235357	3.01e-07	3695	family.Methanobacteriaceae.id.121	TRUE	reported	AV3iyp	26.7615
2	rs10424197	G	A	-0.111274	FALSE	FALSE	FALSE	19	46439321	0.0247517	9.28e-06	3698	family.Methanobacteriaceae.id.121	TRUE	reported	AV3iyp	20.2106
3	rs11018665	A	T	0.111465	FALSE	TRUE	TRUE	11	89349287	0.0250516	6.52e-06	3698	family.Methanobacteriaceae.id.121	TRUE	reported	AV3iyp	19.7975
4	rs12825290	C	G	-0.216781	FALSE	TRUE	TRUE	12	43701132	0.0493496	6.08e-06	3144	family.Methanobacteriaceae.id.121	TRUE	reported	AV3iyp	19.2963
5	rs4257531	G	A	0.164498	FALSE	FALSE	FALSE	3	2086167	0.0364959	7.44e-06	3162	family.Methanobacteriaceae.id.121	TRUE	reported	AV3iyp	20.3158
6	rs56131665	G	A	0.178661	FALSE	FALSE	FALSE	5	178160975	0.039298	6.18e-06	3572	family.Methanobacteriaceae.id.121	TRUE	reported	AV3iyp	20.669
7	rs6508769	T	C	0.153519	FALSE	FALSE	FALSE	19	28827760	0.0344519	8.23e-06	3319	family.Methanobacteriaceae.id.121	TRUE	reported	AV3iyp	19.8564
8	rs6776814	T	C	-0.199566	FALSE	FALSE	FALSE	3	15053083	0.0411825	1.63e-06	3385	family.Methanobacteriaceae.id.121	TRUE	reported	AV3iyp	23.4827
9	rs73068003	G	T	-0.15814	FALSE	FALSE	FALSE	7	10773932	0.0351803	8.45e-06	3692	family.Methanobacteriaceae.id.121	TRUE	reported	AV3iyp	20.2063
10	rs73457410	A	G	0.21534	FALSE	FALSE	FALSE	13	41956181	0.0436695	1.41e-06	3498	family.Methanobacteriaceae.id.121	TRUE	reported	AV3iyp	24.316
11	rs75208022	C	T	-0.227245	FALSE	FALSE	FALSE	12	21338861	0.048763	5.92e-06	3203	family.Methanobacteriaceae.id.121	TRUE	reported	AV3iyp	21.7173
12	rs894996	C	A	0.216999	FALSE	FALSE	FALSE	4	104418307	0.0449076	1.88e-06	3582	family.Methanobacteriaceae.id.121	TRUE	reported	AV3iyp	23.3495
1	rs111966731	T	C	0.204031	FALSE	FALSE	FALSE	15	93941937	0.0445746	4.56e-06	4387	family.Oxalobacteraceae.id.2966	TRUE	reported	XAOFJu	20.9516
2	rs11246212	T	C	0.13607	FALSE	FALSE	FALSE	11	610277	0.0291797	4.51e-06	5130	family.Oxalobacteraceae.id.2966	TRUE	reported	XAOFJu	21.7454
3	rs12002250	A	C	0.196145	FALSE	FALSE	FALSE	9	19682558	0.044523	5.53e-06	4726	family.Oxalobacteraceae.id.2966	TRUE	reported	XAOFJu	19.4083
4	rs12509763	C	G	-0.16332	FALSE	TRUE	TRUE	4	84254259	0.0360823	8.05e-06	5129	family.Oxalobacteraceae.id.2966	TRUE	reported	XAOFJu	20.4875
5	rs1569853	T	C	-0.140043	FALSE	FALSE	FALSE	6	38550301	0.0281704	7.45e-07	4997	family.Oxalobacteraceae.id.2966	TRUE	reported	XAOFJu	24.7136
6	rs17138946	G	T	-0.189444	FALSE	FALSE	FALSE	16	5984558	0.0430248	8.09e-06	4776	family.Oxalobacteraceae.id.2966	TRUE	reported	XAOFJu	19.3876
7	rs36057338	G	T	0.181604	FALSE	FALSE	FALSE	4	189935314	0.0398742	6.26e-06	4738	family.Oxalobacteraceae.id.2966	TRUE	reported	XAOFJu	20.7427
8	rs4428215	G	A	0.12561	FALSE	FALSE	FALSE	3	171947435	0.0230053	4.88e-08	5167	family.Oxalobacteraceae.id.2966	TRUE	reported	XAOFJu	29.8121
9	rs561239	A	G	0.105525	FALSE	FALSE	FALSE	12	18793583	0.0236769	7.19e-06	4989	family.Oxalobacteraceae.id.2966	TRUE	reported	XAOFJu	19.8638
10	rs6000536	C	T	-0.118383	FALSE	FALSE	FALSE	22	37421469	0.0241355	7.39e-07	5166	family.Oxalobacteraceae.id.2966	TRUE	reported	XAOFJu	24.0583
11	rs62435498	C	A	0.181521	FALSE	FALSE	FALSE	7	1794263	0.0400608	7.46e-06	4780	family.Oxalobacteraceae.id.2966	TRUE	reported	XAOFJu	20.5312
12	rs736744	C	T	0.105642	FALSE	FALSE	FALSE	9	87514407	0.0200648	1.49e-07	5167	family.Oxalobacteraceae.id.2966	TRUE	reported	XAOFJu	27.7207
13	rs7993559	C	A	0.0921059	FALSE	FALSE	FALSE	13	23443627	0.0201114	5.04e-06	4989	family.Oxalobacteraceae.id.2966	TRUE	reported	XAOFJu	20.9745
14	rs80330081	A	C	-0.18756	FALSE	FALSE	FALSE	4	67427392	0.0423688	6.64e-06	4672	family.Oxalobacteraceae.id.2966	TRUE	reported	XAOFJu	19.5969
15	rs934049	G	A	0.109751	FALSE	FALSE	FALSE	2	16056779	0.0238636	4.21e-06	4951	family.Oxalobacteraceae.id.2966	TRUE	reported	XAOFJu	21.1518
1	rs10840326	C	G	-0.0717634	FALSE	TRUE	TRUE	11	9951672	0.0149229	1.44e-06	9154	family.Pasteurellaceae.id.3689	TRUE	reported	N0pmgk	23.1259
2	rs10965428	C	A	-0.119902	FALSE	FALSE	FALSE	9	22718481	0.0258219	4.29e-06	8873	family.Pasteurellaceae.id.3689	TRUE	reported	N0pmgk	21.5614
3	rs111582866	G	A	-0.113957	FALSE	FALSE	FALSE	16	48742489	0.0256403	7.07e-06	8616	family.Pasteurellaceae.id.3689	TRUE	reported	N0pmgk	19.7532
4	rs12050685	A	G	-0.0670948	FALSE	FALSE	FALSE	15	73477482	0.015239	9.19e-06	9411	family.Pasteurellaceae.id.3689	TRUE	reported	N0pmgk	19.385
5	rs12191680	C	G	0.102214	FALSE	TRUE	TRUE	6	129224488	0.0197189	3.05e-07	9408	family.Pasteurellaceae.id.3689	TRUE	reported	N0pmgk	26.8689
6	rs16970009	A	G	0.187381	FALSE	FALSE	FALSE	17	32862601	0.0429572	7.32e-06	4703	family.Pasteurellaceae.id.3689	TRUE	reported	N0pmgk	19.0275
7	rs35510	A	G	0.122729	FALSE	FALSE	FALSE	12	115491973	0.0264958	4.02e-06	8671	family.Pasteurellaceae.id.3689	TRUE	reported	N0pmgk	21.4557
8	rs4822728	T	C	0.0685479	FALSE	FALSE	FALSE	22	26891808	0.0149032	4.72e-06	9412	family.Pasteurellaceae.id.3689	TRUE	reported	N0pmgk	21.1557
9	rs6092684	A	T	0.0684647	FALSE	TRUE	TRUE	20	57274077	0.014674	3.44e-06	9366	family.Pasteurellaceae.id.3689	TRUE	reported	N0pmgk	21.7689
10	rs62568866	T	A	-0.118018	FALSE	TRUE	TRUE	9	6818307	0.0259206	7.23e-06	8020	family.Pasteurellaceae.id.3689	TRUE	reported	N0pmgk	20.7304
11	rs6972479	A	G	-0.0781862	FALSE	FALSE	FALSE	7	116918060	0.0175366	7.75e-06	8616	family.Pasteurellaceae.id.3689	TRUE	reported	N0pmgk	19.8779
12	rs72756943	G	A	0.13988	FALSE	FALSE	FALSE	5	26531908	0.0303029	3.35e-06	8020	family.Pasteurellaceae.id.3689	TRUE	reported	N0pmgk	21.308
13	rs73139353	A	C	-0.222573	FALSE	FALSE	FALSE	3	97972214	0.0484634	8.71e-06	4047	family.Pasteurellaceae.id.3689	TRUE	reported	N0pmgk	21.0919
14	rs731534	C	G	-0.0986502	FALSE	TRUE	TRUE	20	5412480	0.0216316	9.46e-06	9115	family.Pasteurellaceae.id.3689	TRUE	reported	N0pmgk	20.7978
15	rs76022354	C	T	0.24289	FALSE	FALSE	FALSE	10	94306385	0.0500406	1.83e-06	3692	family.Pasteurellaceae.id.3689	TRUE	reported	N0pmgk	23.5599
16	rs78909003	T	C	-0.241159	FALSE	FALSE	FALSE	9	105650242	0.0498372	2.05e-06	3638	family.Pasteurellaceae.id.3689	TRUE	reported	N0pmgk	23.4154
17	rs9382510	C	T	-0.0881865	FALSE	FALSE	FALSE	6	55448491	0.0169965	2.48e-07	9410	family.Pasteurellaceae.id.3689	TRUE	reported	N0pmgk	26.9207
18	rs9895850	T	C	-0.176406	FALSE	FALSE	FALSE	17	64535013	0.041017	9.08e-06	4737	family.Pasteurellaceae.id.3689	TRUE	reported	N0pmgk	18.497
19	rs9938097	T	C	-0.0710386	FALSE	FALSE	FALSE	16	84977389	0.0158024	8.23e-06	9402	family.Pasteurellaceae.id.3689	TRUE	reported	N0pmgk	20.2088
1	rs117452796	A	G	-0.257982	FALSE	FALSE	FALSE	9	9423378	0.0549569	3.15e-06	3161	family.Peptococcaceae.id.2024	TRUE	reported	rcDEcK	22.0361
2	rs11787651	A	G	0.128888	FALSE	FALSE	FALSE	9	15134457	0.0288764	8.29e-06	9921	family.Peptococcaceae.id.2024	TRUE	reported	rcDEcK	19.9224
3	rs12144792	C	T	0.064399	FALSE	FALSE	FALSE	1	27418225	0.0141246	5.82e-06	10718	family.Peptococcaceae.id.2024	TRUE	reported	rcDEcK	20.7878
4	rs12634826	T	G	-0.0739885	FALSE	FALSE	FALSE	3	182984048	0.0150931	1.01e-06	10381	family.Peptococcaceae.id.2024	TRUE	reported	rcDEcK	24.0309
5	rs12992764	T	G	0.0684213	FALSE	FALSE	FALSE	2	188895743	0.0141137	1.46e-06	10444	family.Peptococcaceae.id.2024	TRUE	reported	rcDEcK	23.5018
6	rs150600492	A	C	0.135774	FALSE	FALSE	FALSE	10	129175962	0.0289757	2.31e-06	9761	family.Peptococcaceae.id.2024	TRUE	reported	rcDEcK	21.9566
7	rs35703006	G	T	0.0812655	FALSE	FALSE	FALSE	8	28614217	0.0164355	4.95e-07	10715	family.Peptococcaceae.id.2024	TRUE	reported	rcDEcK	24.4481
8	rs4990837	A	G	0.0910387	FALSE	FALSE	FALSE	8	3580757	0.0185869	1.74e-06	10718	family.Peptococcaceae.id.2024	TRUE	reported	rcDEcK	23.9903
9	rs75430375	C	T	-0.147941	FALSE	FALSE	FALSE	5	89252884	0.0317498	3.41e-06	8375	family.Peptococcaceae.id.2024	TRUE	reported	rcDEcK	21.7117
10	rs75898026	A	G	-0.0821779	FALSE	FALSE	FALSE	13	113561082	0.0173541	2.02e-06	10444	family.Peptococcaceae.id.2024	TRUE	reported	rcDEcK	22.4235
1	rs10805326	G	A	0.0566637	FALSE	FALSE	FALSE	4	14324623	0.012276	4.03e-06	16061	family.Peptostreptococcaceae.id.2042	TRUE	reported	OWCjRG	21.3058
2	rs117020988	C	T	0.182411	FALSE	FALSE	FALSE	7	46710977	0.0372126	1.03e-06	6831	family.Peptostreptococcaceae.id.2042	TRUE	reported	OWCjRG	24.0282
3	rs12377846	C	A	-0.252	FALSE	FALSE	FALSE	9	16786784	0.0511627	7.26e-07	3736	family.Peptostreptococcaceae.id.2042	TRUE	reported	OWCjRG	24.2602
4	rs12986312	T	G	0.0571818	FALSE	FALSE	FALSE	19	17414138	0.0125947	5.77e-06	15970	family.Peptostreptococcaceae.id.2042	TRUE	reported	OWCjRG	20.6129
5	rs1467258	G	A	0.072584	FALSE	FALSE	FALSE	17	38216487	0.0162321	7.9e-06	15584	family.Peptostreptococcaceae.id.2042	TRUE	reported	OWCjRG	19.9954
6	rs1520207	C	T	0.0525658	FALSE	FALSE	FALSE	3	151781175	0.0112476	3.17e-06	16057	family.Peptostreptococcaceae.id.2042	TRUE	reported	OWCjRG	21.8417
7	rs2644627	C	G	-0.0558506	FALSE	TRUE	TRUE	8	26726641	0.011224	6.33e-07	16059	family.Peptostreptococcaceae.id.2042	TRUE	reported	OWCjRG	24.7605
8	rs4692811	C	T	0.0642075	FALSE	FALSE	FALSE	4	171180190	0.0126913	4.21e-07	16061	family.Peptostreptococcaceae.id.2042	TRUE	reported	OWCjRG	25.5953
9	rs59865771	C	T	-0.0573764	FALSE	FALSE	FALSE	16	89246670	0.0127192	7.69e-06	16040	family.Peptostreptococcaceae.id.2042	TRUE	reported	OWCjRG	20.3492
10	rs61841503	G	A	0.0919658	FALSE	FALSE	FALSE	10	17019559	0.0161331	9.8e-09	15333	family.Peptostreptococcaceae.id.2042	TRUE	reported	OWCjRG	32.4951
11	rs6721459	A	G	0.0509823	FALSE	FALSE	FALSE	2	67852836	0.0111975	5.08e-06	16061	family.Peptostreptococcaceae.id.2042	TRUE	reported	OWCjRG	20.7299
12	rs75819860	T	A	0.126264	FALSE	TRUE	TRUE	18	65324280	0.0268383	2.49e-06	11697	family.Peptostreptococcaceae.id.2042	TRUE	reported	OWCjRG	22.1334
13	rs76982728	T	C	0.124203	FALSE	FALSE	FALSE	7	44312824	0.0266923	3.24e-06	11185	family.Peptostreptococcaceae.id.2042	TRUE	reported	OWCjRG	21.6516
14	rs77540684	T	G	0.106725	FALSE	FALSE	FALSE	10	14650535	0.0245638	8.14e-06	13495	family.Peptostreptococcaceae.id.2042	TRUE	reported	OWCjRG	18.8775
15	rs9573937	A	G	-0.0693637	FALSE	FALSE	FALSE	13	77351196	0.0142907	1.71e-06	16061	family.Peptostreptococcaceae.id.2042	TRUE	reported	OWCjRG	23.5589
1	rs10119172	C	G	-0.0737324	FALSE	TRUE	TRUE	9	2233969	0.014259	1.32e-07	18022	family.Porphyromonadaceae.id.943	TRUE	reported	Nss94a	26.7386
2	rs10762312	G	A	-0.052368	FALSE	FALSE	FALSE	10	71571863	0.0118814	8.7e-06	18028	family.Porphyromonadaceae.id.943	TRUE	reported	Nss94a	19.4265
3	rs10858364	G	T	0.055316	FALSE	FALSE	FALSE	9	138076081	0.012085	4.31e-06	18028	family.Porphyromonadaceae.id.943	TRUE	reported	Nss94a	20.9512
4	rs12486680	A	C	0.0984639	FALSE	FALSE	FALSE	3	191568066	0.0218573	4.29e-06	17108	family.Porphyromonadaceae.id.943	TRUE	reported	Nss94a	20.2937
5	rs17065783	A	G	-0.059133	FALSE	FALSE	FALSE	3	62035586	0.0122235	1.79e-06	18028	family.Porphyromonadaceae.id.943	TRUE	reported	Nss94a	23.4028
6	rs1980561	A	G	-0.0485289	FALSE	FALSE	FALSE	14	63386516	0.0109284	8.95e-06	18028	family.Porphyromonadaceae.id.943	TRUE	reported	Nss94a	19.7192
7	rs35233670	T	C	-0.0473576	FALSE	FALSE	FALSE	17	63750903	0.010602	7.91e-06	18024	family.Porphyromonadaceae.id.943	TRUE	reported	Nss94a	19.9529
8	rs35961441	A	C	0.0915257	FALSE	FALSE	FALSE	1	240929774	0.0207306	8.37e-06	16374	family.Porphyromonadaceae.id.943	TRUE	reported	Nss94a	19.4923
9	rs6953849	A	G	0.0718149	FALSE	FALSE	FALSE	7	69251692	0.0150724	2.44e-06	18028	family.Porphyromonadaceae.id.943	TRUE	reported	Nss94a	22.7019
10	rs7330827	T	C	-0.103842	FALSE	FALSE	FALSE	13	23531802	0.0237355	8.05e-06	13754	family.Porphyromonadaceae.id.943	TRUE	reported	Nss94a	19.1403
11	rs864093	A	C	-0.0527939	FALSE	FALSE	FALSE	4	149825977	0.0117499	9.6e-06	18027	family.Porphyromonadaceae.id.943	TRUE	reported	Nss94a	20.1882
1	rs10131942	C	G	0.0701212	FALSE	TRUE	TRUE	14	78643095	0.0158326	8.61e-06	14871	family.Prevotellaceae.id.960	TRUE	reported	sHDhUT	19.6152
2	rs12057990	C	T	0.0589878	FALSE	FALSE	FALSE	1	99470269	0.0132268	8.97e-06	14867	family.Prevotellaceae.id.960	TRUE	reported	sHDhUT	19.889
3	rs12118202	T	C	-0.0751986	FALSE	FALSE	FALSE	1	210681370	0.0147265	5.54e-07	14869	family.Prevotellaceae.id.960	TRUE	reported	sHDhUT	26.0747
4	rs13069367	A	C	-0.0539768	FALSE	FALSE	FALSE	3	71801830	0.0119687	7.39e-06	14860	family.Prevotellaceae.id.960	TRUE	reported	sHDhUT	20.3385
5	rs148376875	T	G	0.084515	FALSE	FALSE	FALSE	3	170126707	0.0179163	2.08e-06	14289	family.Prevotellaceae.id.960	TRUE	reported	sHDhUT	22.2521
6	rs2206482	T	G	-0.0569105	FALSE	FALSE	FALSE	20	9771109	0.0117486	1.3e-06	14808	family.Prevotellaceae.id.960	TRUE	reported	sHDhUT	23.4644
7	rs2278540	G	A	0.0554249	FALSE	FALSE	FALSE	3	32408916	0.0123265	8.44e-06	14847	family.Prevotellaceae.id.960	TRUE	reported	sHDhUT	20.2177
8	rs34071565	T	A	-0.1567	FALSE	TRUE	TRUE	11	119712522	0.0347882	5.6e-06	8136	family.Prevotellaceae.id.960	TRUE	reported	sHDhUT	20.2896
9	rs34660375	A	G	-0.0805894	FALSE	FALSE	FALSE	5	180283881	0.0178291	7.4e-06	14289	family.Prevotellaceae.id.960	TRUE	reported	sHDhUT	20.4313
10	rs3758087	T	C	0.0564199	FALSE	FALSE	FALSE	8	23714609	0.0124655	8.61e-06	14871	family.Prevotellaceae.id.960	TRUE	reported	sHDhUT	20.4854
11	rs3860225	A	G	0.083936	FALSE	FALSE	FALSE	1	111161677	0.0167936	5.5e-07	14871	family.Prevotellaceae.id.960	TRUE	reported	sHDhUT	24.9809
12	rs4493272	T	C	-0.0604992	FALSE	FALSE	FALSE	2	118910912	0.0118027	3.02e-07	14867	family.Prevotellaceae.id.960	TRUE	reported	sHDhUT	26.2745
13	rs4685827	T	C	-0.0679529	FALSE	FALSE	FALSE	3	4864877	0.0145407	2.77e-06	14867	family.Prevotellaceae.id.960	TRUE	reported	sHDhUT	21.8396
14	rs7252711	A	G	-0.0740876	FALSE	FALSE	FALSE	19	17460999	0.0161926	5.57e-06	14540	family.Prevotellaceae.id.960	TRUE	reported	sHDhUT	20.9343
15	rs7975087	C	A	-0.0601448	FALSE	FALSE	FALSE	12	21404832	0.0135454	7.59e-06	14871	family.Prevotellaceae.id.960	TRUE	reported	sHDhUT	19.7157
16	rs912860	G	A	-0.229046	FALSE	FALSE	FALSE	14	33706908	0.0483124	9.3e-07	3479	family.Prevotellaceae.id.960	TRUE	reported	sHDhUT	22.4765
17	rs9586501	G	A	0.0592681	FALSE	FALSE	FALSE	13	105075823	0.0127329	2.59e-06	14868	family.Prevotellaceae.id.960	TRUE	reported	sHDhUT	21.6663
18	rs9958960	G	A	-0.0914807	FALSE	FALSE	FALSE	18	63018983	0.0173611	1.06e-07	14061	family.Prevotellaceae.id.960	TRUE	reported	sHDhUT	27.7653
1	rs1035406	G	A	-0.11354	FALSE	FALSE	FALSE	5	119372737	0.0250863	5.84e-06	8483	family.Rhodospirillaceae.id.2717	TRUE	reported	HTeIrw	20.4845
2	rs11591293	G	T	0.0743184	FALSE	FALSE	FALSE	10	113419797	0.0158724	2.67e-06	8500	family.Rhodospirillaceae.id.2717	TRUE	reported	HTeIrw	21.9233
3	rs12977163	G	C	0.0730951	FALSE	TRUE	TRUE	19	28641647	0.0163491	7.63e-06	8044	family.Rhodospirillaceae.id.2717	TRUE	reported	HTeIrw	19.989
4	rs13336560	C	T	-0.0701719	FALSE	FALSE	FALSE	16	88554243	0.0158061	9.17e-06	8010	family.Rhodospirillaceae.id.2717	TRUE	reported	HTeIrw	19.7095
5	rs1549633	A	C	0.0999312	FALSE	FALSE	FALSE	5	27945645	0.0218634	4.7e-06	8010	family.Rhodospirillaceae.id.2717	TRUE	reported	HTeIrw	20.8914
6	rs1923415	A	G	-0.0999238	FALSE	FALSE	FALSE	6	89268715	0.0227326	9.64e-06	8501	family.Rhodospirillaceae.id.2717	TRUE	reported	HTeIrw	19.3215
7	rs3754624	C	T	0.0971389	FALSE	FALSE	FALSE	2	225633812	0.0200064	1.71e-06	8496	family.Rhodospirillaceae.id.2717	TRUE	reported	HTeIrw	23.5748
8	rs4278423	T	C	0.107529	FALSE	FALSE	FALSE	10	2670553	0.0235725	3.12e-06	8501	family.Rhodospirillaceae.id.2717	TRUE	reported	HTeIrw	20.8086
9	rs4822789	G	C	0.0734321	FALSE	TRUE	TRUE	22	27173098	0.0160521	7.01e-06	8492	family.Rhodospirillaceae.id.2717	TRUE	reported	HTeIrw	20.927
10	rs55876211	C	T	-0.0911851	FALSE	FALSE	FALSE	3	84471266	0.0196395	2.87e-06	8494	family.Rhodospirillaceae.id.2717	TRUE	reported	HTeIrw	21.5569
11	rs61933850	G	A	0.164808	FALSE	FALSE	FALSE	12	73139398	0.0360647	7.23e-06	6830	family.Rhodospirillaceae.id.2717	TRUE	reported	HTeIrw	20.8831
12	rs6679026	T	C	0.111984	FALSE	FALSE	FALSE	1	78619512	0.0251088	9.95e-06	8497	family.Rhodospirillaceae.id.2717	TRUE	reported	HTeIrw	19.8911
13	rs7001029	C	T	0.117366	FALSE	FALSE	FALSE	8	131958403	0.0261324	5.35e-06	8044	family.Rhodospirillaceae.id.2717	TRUE	reported	HTeIrw	20.1708
14	rs72714493	A	G	0.0816858	FALSE	FALSE	FALSE	1	92206218	0.0180791	7.35e-06	8497	family.Rhodospirillaceae.id.2717	TRUE	reported	HTeIrw	20.4145
15	rs74354280	C	T	-0.0911896	FALSE	FALSE	FALSE	4	134192918	0.0204907	6.67e-06	8501	family.Rhodospirillaceae.id.2717	TRUE	reported	HTeIrw	19.8051
16	rs76784716	A	G	0.136049	FALSE	FALSE	FALSE	2	169033340	0.0285767	1.49e-06	8498	family.Rhodospirillaceae.id.2717	TRUE	reported	HTeIrw	22.6656
17	rs9813022	A	G	-0.0842444	FALSE	FALSE	FALSE	3	13726736	0.0163583	2.53e-07	8498	family.Rhodospirillaceae.id.2717	TRUE	reported	HTeIrw	26.5219
1	rs10217435	C	T	-0.0883756	FALSE	FALSE	FALSE	9	86052655	0.0197506	6.51e-06	17679	family.Rikenellaceae.id.967	TRUE	reported	F3lfSd	20.0218
2	rs10832801	A	C	-0.0534763	FALSE	FALSE	FALSE	11	17589129	0.0122666	7.5e-06	17199	family.Rikenellaceae.id.967	TRUE	reported	F3lfSd	19.0052
3	rs1939881	G	A	-0.105589	FALSE	FALSE	FALSE	11	95304834	0.0206213	5.64e-07	17434	family.Rikenellaceae.id.967	TRUE	reported	F3lfSd	26.2187
4	rs2447496	G	A	-0.0549203	FALSE	FALSE	FALSE	8	99188924	0.0121904	6.09e-06	17199	family.Rikenellaceae.id.967	TRUE	reported	F3lfSd	20.2968
5	rs2833282	G	A	0.0711137	FALSE	FALSE	FALSE	21	32496710	0.0156966	4.31e-06	17680	family.Rikenellaceae.id.967	TRUE	reported	F3lfSd	20.5255
6	rs36021379	A	G	-0.0656005	FALSE	FALSE	FALSE	21	28515912	0.0144903	7.2e-06	17199	family.Rikenellaceae.id.967	TRUE	reported	F3lfSd	20.4956
7	rs4264350	T	C	-0.0526393	FALSE	FALSE	FALSE	15	71658642	0.0108555	1.35e-06	17668	family.Rikenellaceae.id.967	TRUE	reported	F3lfSd	23.5137
8	rs4783173	C	G	0.0481514	FALSE	TRUE	TRUE	16	85396629	0.0110006	7.06e-06	17086	family.Rikenellaceae.id.967	TRUE	reported	F3lfSd	19.1596
9	rs59663348	G	A	0.0570915	FALSE	FALSE	FALSE	18	4069710	0.0125048	6.12e-06	17678	family.Rikenellaceae.id.967	TRUE	reported	F3lfSd	20.8446
10	rs62532512	C	A	-0.0504257	FALSE	FALSE	FALSE	9	14158854	0.0107399	2.76e-06	17672	family.Rikenellaceae.id.967	TRUE	reported	F3lfSd	22.0445
11	rs67281112	G	C	0.0635814	FALSE	TRUE	TRUE	7	135778919	0.0137451	3.63e-06	17199	family.Rikenellaceae.id.967	TRUE	reported	F3lfSd	21.3975
12	rs6744030	C	T	0.0696747	FALSE	FALSE	FALSE	2	174257127	0.0157103	9.32e-06	17564	family.Rikenellaceae.id.967	TRUE	reported	F3lfSd	19.6689
13	rs6837275	A	G	0.0570355	FALSE	FALSE	FALSE	4	187842232	0.011887	1.45e-06	17199	family.Rikenellaceae.id.967	TRUE	reported	F3lfSd	23.0222
14	rs74474130	T	G	0.137747	FALSE	FALSE	FALSE	14	90270821	0.0295688	3.61e-06	11055	family.Rikenellaceae.id.967	TRUE	reported	F3lfSd	21.702
15	rs77885767	C	T	-0.156209	FALSE	FALSE	FALSE	14	21548634	0.0336482	2.85e-06	8478	family.Rikenellaceae.id.967	TRUE	reported	F3lfSd	21.5521
16	rs7832304	T	G	-0.0724262	FALSE	FALSE	FALSE	8	134444155	0.016063	8.71e-06	16912	family.Rikenellaceae.id.967	TRUE	reported	F3lfSd	20.33
17	rs8130320	A	G	-0.048924	FALSE	FALSE	FALSE	21	40580258	0.0106843	4.73e-06	17680	family.Rikenellaceae.id.967	TRUE	reported	F3lfSd	20.9676
18	rs9389714	C	T	-0.0636841	FALSE	FALSE	FALSE	6	100244667	0.0143416	8.79e-06	17680	family.Rikenellaceae.id.967	TRUE	reported	F3lfSd	19.7183
19	rs9578457	G	A	-0.141478	FALSE	FALSE	FALSE	13	22867356	0.0315848	3.99e-06	9400	family.Rikenellaceae.id.967	TRUE	reported	F3lfSd	20.0643
20	rs9603208	G	T	0.0821173	FALSE	FALSE	FALSE	13	38044689	0.0159596	1.92e-07	17680	family.Rikenellaceae.id.967	TRUE	reported	F3lfSd	26.4745
1	rs10093275	C	T	0.0534595	FALSE	FALSE	FALSE	8	69732887	0.011677	5.35e-06	18335	family.Ruminococcaceae.id.2050	TRUE	reported	wRwG61	20.9599
2	rs10166469	T	C	-0.053336	FALSE	FALSE	FALSE	2	29829167	0.0120209	8.52e-06	18314	family.Ruminococcaceae.id.2050	TRUE	reported	wRwG61	19.6864
3	rs1158100	A	G	-0.0490539	FALSE	FALSE	FALSE	8	4555684	0.0109865	8.61e-06	18333	family.Ruminococcaceae.id.2050	TRUE	reported	wRwG61	19.9356
4	rs1612733	T	C	0.108708	FALSE	FALSE	FALSE	1	107661606	0.0238006	4.22e-06	15016	family.Ruminococcaceae.id.2050	TRUE	reported	wRwG61	20.8617
5	rs17376049	T	C	0.0848534	FALSE	FALSE	FALSE	1	61425267	0.0172114	7.3e-07	18333	family.Ruminococcaceae.id.2050	TRUE	reported	wRwG61	24.3056
6	rs2113833	T	C	0.169146	FALSE	FALSE	FALSE	2	218216801	0.0355009	1.14e-06	4140	family.Ruminococcaceae.id.2050	TRUE	reported	wRwG61	22.701
7	rs2426816	T	A	-0.0480152	FALSE	TRUE	TRUE	20	58278102	0.0106011	6.04e-06	17774	family.Ruminococcaceae.id.2050	TRUE	reported	wRwG61	20.5142
8	rs3009418	C	A	0.0927607	FALSE	FALSE	FALSE	1	147744468	0.0210123	8.69e-06	16407	family.Ruminococcaceae.id.2050	TRUE	reported	wRwG61	19.4886
9	rs499272	G	C	0.0706431	FALSE	TRUE	TRUE	11	116485496	0.016046	9.29e-06	17854	family.Ruminococcaceae.id.2050	TRUE	reported	wRwG61	19.3823
10	rs55793120	T	C	0.13822	FALSE	FALSE	FALSE	12	47384118	0.0266152	1.44e-07	12405	family.Ruminococcaceae.id.2050	TRUE	reported	wRwG61	26.9701
11	rs56199908	T	C	-0.199327	FALSE	FALSE	FALSE	9	2801371	0.0410444	1.66e-06	5618	family.Ruminococcaceae.id.2050	TRUE	reported	wRwG61	23.5843
12	rs76724913	T	G	0.0901053	FALSE	FALSE	FALSE	1	24473669	0.0203104	9.6e-06	17516	family.Ruminococcaceae.id.2050	TRUE	reported	wRwG61	19.6817
1	rs10028567	C	T	-0.0934027	FALSE	FALSE	FALSE	4	53657577	0.0190343	3.72e-06	16549	family.Streptococcaceae.id.1850	TRUE	reported	R7JXcI	24.0792
2	rs11110281	T	C	-0.130554	FALSE	FALSE	FALSE	12	100584014	0.0225943	1.4e-08	15316	family.Streptococcaceae.id.1850	TRUE	reported	R7JXcI	33.3874
3	rs16950051	A	G	0.107008	FALSE	FALSE	FALSE	12	120729505	0.0236973	5.34e-06	14431	family.Streptococcaceae.id.1850	TRUE	reported	R7JXcI	20.3907
4	rs2370083	G	T	-0.0842751	FALSE	FALSE	FALSE	14	97526750	0.0184509	4.26e-06	16516	family.Streptococcaceae.id.1850	TRUE	reported	R7JXcI	20.8623
5	rs28718126	A	G	0.109069	FALSE	FALSE	FALSE	8	15312558	0.0246868	9.41e-06	13529	family.Streptococcaceae.id.1850	TRUE	reported	R7JXcI	19.5198
6	rs2952251	A	G	-0.0639298	FALSE	FALSE	FALSE	8	10143164	0.0126525	3.72e-07	16612	family.Streptococcaceae.id.1850	TRUE	reported	R7JXcI	25.5303
7	rs35344081	G	A	0.0609349	FALSE	FALSE	FALSE	16	991253	0.0129703	2.64e-06	16624	family.Streptococcaceae.id.1850	TRUE	reported	R7JXcI	22.0714
8	rs395407	G	C	-0.0826855	FALSE	TRUE	TRUE	5	169689604	0.0172536	1.33e-06	16088	family.Streptococcaceae.id.1850	TRUE	reported	R7JXcI	22.9667
9	rs4968759	A	G	-0.0544035	FALSE	FALSE	FALSE	17	61298020	0.0111271	8.92e-07	16624	family.Streptococcaceae.id.1850	TRUE	reported	R7JXcI	23.9049
10	rs57646748	G	A	-0.088021	FALSE	FALSE	FALSE	4	37452858	0.019876	7.88e-06	16160	family.Streptococcaceae.id.1850	TRUE	reported	R7JXcI	19.6117
11	rs6563952	G	C	0.0801931	FALSE	TRUE	TRUE	16	73391982	0.0178576	8.71e-06	16627	family.Streptococcaceae.id.1850	TRUE	reported	R7JXcI	20.1664
12	rs6806351	T	C	-0.0619209	FALSE	FALSE	FALSE	3	132058723	0.0135744	6.94e-06	16198	family.Streptococcaceae.id.1850	TRUE	reported	R7JXcI	20.8082
13	rs72739637	A	G	0.0927983	FALSE	FALSE	FALSE	15	41663393	0.0192021	1.82e-06	15111	family.Streptococcaceae.id.1850	TRUE	reported	R7JXcI	23.3552
14	rs76717940	T	A	0.150606	FALSE	TRUE	TRUE	3	94153993	0.0334079	3.09e-06	7720	family.Streptococcaceae.id.1850	TRUE	reported	R7JXcI	20.3228
15	rs77558518	A	G	-0.104239	FALSE	FALSE	FALSE	5	174173171	0.022806	3.72e-06	15161	family.Streptococcaceae.id.1850	TRUE	reported	R7JXcI	20.891
16	rs77968078	G	A	-0.0993013	FALSE	FALSE	FALSE	1	240441766	0.0224788	7.93e-06	15519	family.Streptococcaceae.id.1850	TRUE	reported	R7JXcI	19.5149
17	rs7916711	A	G	0.0959639	FALSE	FALSE	FALSE	10	28588269	0.021545	6.33e-06	15515	family.Streptococcaceae.id.1850	TRUE	reported	R7JXcI	19.8391
18	rs957755	T	G	-0.0642449	FALSE	FALSE	FALSE	7	46778653	0.0142702	7.42e-06	16627	family.Streptococcaceae.id.1850	TRUE	reported	R7JXcI	20.2682
19	rs9903102	C	A	-0.0693015	FALSE	FALSE	FALSE	17	80576624	0.0154096	4.92e-06	16623	family.Streptococcaceae.id.1850	TRUE	reported	R7JXcI	20.2256
1	rs111810795	C	T	-0.0867108	FALSE	FALSE	FALSE	14	102897930	0.0180573	1.73e-06	15605	family.Veillonellaceae.id.2172	TRUE	reported	VDcIOM	23.0589
2	rs114889439	A	G	-0.253809	FALSE	FALSE	FALSE	13	61597625	0.0539169	6.19e-06	3268	family.Veillonellaceae.id.2172	TRUE	reported	VDcIOM	22.1597
3	rs11700976	C	A	0.0503337	FALSE	FALSE	FALSE	21	35576123	0.0113763	9.25e-06	15971	family.Veillonellaceae.id.2172	TRUE	reported	VDcIOM	19.5756
4	rs12186441	G	A	0.208096	FALSE	FALSE	FALSE	5	132646303	0.0453999	4.53e-06	5236	family.Veillonellaceae.id.2172	TRUE	reported	VDcIOM	21.0096
5	rs12668619	A	G	0.055301	FALSE	FALSE	FALSE	7	21637810	0.0117654	2.57e-06	15971	family.Veillonellaceae.id.2172	TRUE	reported	VDcIOM	22.093
6	rs12741784	C	T	-0.0621452	FALSE	FALSE	FALSE	1	50088819	0.0119266	1.28e-07	15867	family.Veillonellaceae.id.2172	TRUE	reported	VDcIOM	27.1507
7	rs1442060	G	A	-0.0514024	FALSE	FALSE	FALSE	4	46366067	0.0112125	4.51e-06	15976	family.Veillonellaceae.id.2172	TRUE	reported	VDcIOM	21.0168
8	rs1447205	G	C	-0.0520689	FALSE	TRUE	TRUE	8	41231597	0.0115656	7.35e-06	15971	family.Veillonellaceae.id.2172	TRUE	reported	VDcIOM	20.2685
9	rs1693340	T	C	0.0818934	FALSE	FALSE	FALSE	18	30208691	0.018245	9.25e-06	15058	family.Veillonellaceae.id.2172	TRUE	reported	VDcIOM	20.147
10	rs2175069	A	G	-0.0526752	FALSE	FALSE	FALSE	4	23317124	0.0114886	4.64e-06	15976	family.Veillonellaceae.id.2172	TRUE	reported	VDcIOM	21.0221
11	rs2561116	T	G	-0.083617	FALSE	FALSE	FALSE	5	38348199	0.0187159	7.89e-06	15976	family.Veillonellaceae.id.2172	TRUE	reported	VDcIOM	19.9603
12	rs2585520	G	T	-0.0904972	FALSE	FALSE	FALSE	13	78785141	0.0200428	5.27e-06	15501	family.Veillonellaceae.id.2172	TRUE	reported	VDcIOM	20.387
13	rs4263802	G	A	0.050942	FALSE	FALSE	FALSE	8	138319508	0.0114921	7.45e-06	15976	family.Veillonellaceae.id.2172	TRUE	reported	VDcIOM	19.6495
14	rs4461038	A	G	-0.0554965	FALSE	FALSE	FALSE	15	78546996	0.0119467	3.73e-06	15973	family.Veillonellaceae.id.2172	TRUE	reported	VDcIOM	21.5791
15	rs4797169	T	C	0.0587799	FALSE	FALSE	FALSE	18	462180	0.0128297	4.49e-06	15974	family.Veillonellaceae.id.2172	TRUE	reported	VDcIOM	20.9907
16	rs61264131	A	C	0.202367	FALSE	FALSE	FALSE	6	139188534	0.0464388	6.75e-06	3075	family.Veillonellaceae.id.2172	TRUE	reported	VDcIOM	18.9897
17	rs6692542	A	G	0.0534397	FALSE	FALSE	FALSE	1	244391618	0.0118254	8.68e-06	15976	family.Veillonellaceae.id.2172	TRUE	reported	VDcIOM	20.422
18	rs6909981	C	T	-0.0638697	FALSE	FALSE	FALSE	6	75534152	0.0141765	5.48e-06	15976	family.Veillonellaceae.id.2172	TRUE	reported	VDcIOM	20.2979
19	rs75768969	C	G	-0.0703773	FALSE	TRUE	TRUE	13	101617913	0.0156855	7.19e-06	15975	family.Veillonellaceae.id.2172	TRUE	reported	VDcIOM	20.1312
20	rs79535861	A	C	0.100666	FALSE	FALSE	FALSE	13	38326692	0.0207016	1.58e-06	15061	family.Veillonellaceae.id.2172	TRUE	reported	VDcIOM	23.6462
21	rs9345168	C	A	0.0509102	FALSE	FALSE	FALSE	6	92380922	0.0113253	8.49e-06	15976	family.Veillonellaceae.id.2172	TRUE	reported	VDcIOM	20.2074
1	rs11184341	G	C	0.0655301	FALSE	TRUE	TRUE	1	105422565	0.014223	4.14e-06	11864	family.Verrucomicrobiaceae.id.4036	TRUE	reported	rvO4CB	21.2274
2	rs111862613	T	C	0.0907065	FALSE	FALSE	FALSE	12	130309670	0.0196746	3.73e-06	11621	family.Verrucomicrobiaceae.id.4036	TRUE	reported	rvO4CB	21.2551
3	rs117107102	A	G	0.204683	FALSE	FALSE	FALSE	18	49473635	0.0431573	2.92e-06	4975	family.Verrucomicrobiaceae.id.4036	TRUE	reported	rvO4CB	22.4934
4	rs11729256	T	C	0.0749798	FALSE	FALSE	FALSE	4	95027272	0.0150177	6.73e-07	11861	family.Verrucomicrobiaceae.id.4036	TRUE	reported	rvO4CB	24.9277
5	rs12908520	G	A	0.0619104	FALSE	FALSE	FALSE	15	97570657	0.0130946	2.15e-06	11863	family.Verrucomicrobiaceae.id.4036	TRUE	reported	rvO4CB	22.3533
6	rs2602429	C	T	0.0745516	FALSE	FALSE	FALSE	16	81063149	0.0156195	2.7e-06	11690	family.Verrucomicrobiaceae.id.4036	TRUE	reported	rvO4CB	22.7814
7	rs3995795	C	T	0.064218	FALSE	FALSE	FALSE	10	11389614	0.0140994	5.03e-06	11690	family.Verrucomicrobiaceae.id.4036	TRUE	reported	rvO4CB	20.7449
8	rs4242783	G	A	0.0687992	FALSE	FALSE	FALSE	10	5064327	0.0147694	2.75e-06	11690	family.Verrucomicrobiaceae.id.4036	TRUE	reported	rvO4CB	21.6992
9	rs4936098	A	G	0.0648691	FALSE	FALSE	FALSE	11	130280667	0.0135928	1.13e-06	11858	family.Verrucomicrobiaceae.id.4036	TRUE	reported	rvO4CB	22.7749
10	rs61779207	G	A	-0.0758811	FALSE	FALSE	FALSE	1	41074472	0.0167762	6.63e-06	11591	family.Verrucomicrobiaceae.id.4036	TRUE	reported	rvO4CB	20.4588
11	rs74542928	T	C	0.112124	FALSE	FALSE	FALSE	4	100544188	0.0236422	1.65e-06	11216	family.Verrucomicrobiaceae.id.4036	TRUE	reported	rvO4CB	22.4917
12	rs9349825	A	G	-0.0704354	FALSE	FALSE	FALSE	6	56341481	0.0147128	2.51e-06	11858	family.Verrucomicrobiaceae.id.4036	TRUE	reported	rvO4CB	22.9188
13	rs941682	G	A	-0.0631526	FALSE	FALSE	FALSE	20	31867840	0.0143767	9.58e-06	11809	family.Verrucomicrobiaceae.id.4036	TRUE	reported	rvO4CB	19.2958
1	rs11671100	A	C	-0.160034	FALSE	FALSE	FALSE	19	711637	0.0349472	4.08e-06	3331	family.Victivallaceae.id.2255	TRUE	reported	GIlGQu	20.9701
2	rs11764871	G	T	0.127099	FALSE	FALSE	FALSE	7	146808977	0.025656	7.49e-07	3909	family.Victivallaceae.id.2255	TRUE	reported	GIlGQu	24.5418
3	rs1603450	T	C	-0.144369	FALSE	FALSE	FALSE	7	146913540	0.0299873	2.28e-06	3917	family.Victivallaceae.id.2255	TRUE	reported	GIlGQu	23.1779
4	rs2546105	A	T	0.126643	FALSE	TRUE	TRUE	5	94692439	0.0257111	1.03e-06	3917	family.Victivallaceae.id.2255	TRUE	reported	GIlGQu	24.262
5	rs2944282	T	C	-0.124197	FALSE	FALSE	FALSE	7	57589803	0.0257026	1.57e-06	3555	family.Victivallaceae.id.2255	TRUE	reported	GIlGQu	23.3489
6	rs34962571	A	C	-0.186945	FALSE	FALSE	FALSE	12	131103256	0.0418412	6.25e-06	3237	family.Victivallaceae.id.2255	TRUE	reported	GIlGQu	19.9628
7	rs4396289	C	T	-0.152918	FALSE	FALSE	FALSE	11	9316730	0.0288525	1.54e-07	3913	family.Victivallaceae.id.2255	TRUE	reported	GIlGQu	28.0897
8	rs61702987	T	C	0.145501	FALSE	FALSE	FALSE	2	31211657	0.0300007	3.08e-06	3906	family.Victivallaceae.id.2255	TRUE	reported	GIlGQu	23.5218
9	rs62570196	C	T	-0.246101	FALSE	FALSE	FALSE	9	111086170	0.0483077	2.7e-07	3091	family.Victivallaceae.id.2255	TRUE	reported	GIlGQu	25.9535
10	rs6545794	A	G	-0.197786	FALSE	FALSE	FALSE	2	60484909	0.0410495	5.97e-07	3916	family.Victivallaceae.id.2255	TRUE	reported	GIlGQu	23.2152
11	rs67832247	C	T	-0.123489	FALSE	FALSE	FALSE	2	2649472	0.0266695	3.24e-06	3555	family.Victivallaceae.id.2255	TRUE	reported	GIlGQu	21.4401
12	rs7077363	G	A	0.148942	FALSE	FALSE	FALSE	10	95286954	0.0318366	2.83e-06	3912	family.Victivallaceae.id.2255	TRUE	reported	GIlGQu	21.8868
13	rs7314815	G	A	0.101088	FALSE	FALSE	FALSE	12	102525047	0.0225594	6.4e-06	3912	family.Victivallaceae.id.2255	TRUE	reported	GIlGQu	20.0791
14	rs7627405	C	T	-0.134158	FALSE	FALSE	FALSE	3	9968555	0.0301427	8.19e-06	3555	family.Victivallaceae.id.2255	TRUE	reported	GIlGQu	19.8092
15	rs7860510	G	C	0.164855	FALSE	TRUE	TRUE	9	94128796	0.0375128	9.6e-06	3912	family.Victivallaceae.id.2255	TRUE	reported	GIlGQu	19.3129
1	rs10506058	A	G	0.0997048	FALSE	FALSE	FALSE	12	30268485	0.0221926	8.92e-06	4163	genus..Clostridiuminnocuumgroup.id.14397	TRUE	reported	8IuaFI	20.1844
2	rs1942371	G	A	-0.157938	FALSE	FALSE	FALSE	18	69274308	0.034187	4.06e-06	3971	genus..Clostridiuminnocuumgroup.id.14397	TRUE	reported	8IuaFI	21.3428
3	rs1948423	T	A	-0.108859	FALSE	TRUE	TRUE	3	103025517	0.023425	3.49e-06	4165	genus..Clostridiuminnocuumgroup.id.14397	TRUE	reported	8IuaFI	21.5959
4	rs40656	C	T	0.142664	FALSE	FALSE	FALSE	5	9368158	0.0311021	8.62e-06	4048	genus..Clostridiuminnocuumgroup.id.14397	TRUE	reported	8IuaFI	21.0403
5	rs4869133	G	A	-0.180591	FALSE	FALSE	FALSE	5	95717619	0.0409505	7.24e-06	3735	genus..Clostridiuminnocuumgroup.id.14397	TRUE	reported	8IuaFI	19.4478
6	rs61267978	T	C	0.14708	FALSE	FALSE	FALSE	18	6348227	0.0320875	5.59e-06	4165	genus..Clostridiuminnocuumgroup.id.14397	TRUE	reported	8IuaFI	21.0103
7	rs6577484	G	A	0.160425	FALSE	FALSE	FALSE	1	8419420	0.0360857	8.41e-06	3858	genus..Clostridiuminnocuumgroup.id.14397	TRUE	reported	8IuaFI	19.7639
8	rs6890185	T	C	0.113424	FALSE	FALSE	FALSE	5	71186626	0.0233137	1.12e-06	4166	genus..Clostridiuminnocuumgroup.id.14397	TRUE	reported	8IuaFI	23.6692
9	rs71564433	T	A	-0.126746	FALSE	TRUE	TRUE	6	143718234	0.0274657	7.8e-06	4164	genus..Clostridiuminnocuumgroup.id.14397	TRUE	reported	8IuaFI	21.2955
10	rs77845139	A	G	-0.114993	FALSE	FALSE	FALSE	15	59704208	0.0257186	8.41e-06	4048	genus..Clostridiuminnocuumgroup.id.14397	TRUE	reported	8IuaFI	19.9916
1	rs112617308	T	C	-0.170873	FALSE	FALSE	FALSE	10	94185213	0.0362844	2.38e-06	4001	genus..Eubacteriumbrachygroup.id.11296	TRUE	reported	ole1P8	22.1773
2	rs12151423	A	G	0.101329	FALSE	FALSE	FALSE	2	218237281	0.0227324	9.27e-06	3854	genus..Eubacteriumbrachygroup.id.11296	TRUE	reported	ole1P8	19.8688
3	rs13139592	T	C	-0.145997	FALSE	FALSE	FALSE	4	144665178	0.0327192	7.97e-06	3842	genus..Eubacteriumbrachygroup.id.11296	TRUE	reported	ole1P8	19.9104
4	rs1384962	A	G	0.120888	FALSE	FALSE	FALSE	14	23060552	0.0266264	6.99e-06	4001	genus..Eubacteriumbrachygroup.id.11296	TRUE	reported	ole1P8	20.6131
5	rs2913110	C	T	0.105143	FALSE	FALSE	FALSE	10	22892667	0.022942	4.56e-06	4001	genus..Eubacteriumbrachygroup.id.11296	TRUE	reported	ole1P8	21.0039
6	rs4862235	G	A	0.104806	FALSE	FALSE	FALSE	4	184628931	0.0225751	3.73e-06	4000	genus..Eubacteriumbrachygroup.id.11296	TRUE	reported	ole1P8	21.5533
7	rs62348779	T	C	-0.201481	FALSE	FALSE	FALSE	5	17460096	0.043286	3.78e-06	3827	genus..Eubacteriumbrachygroup.id.11296	TRUE	reported	ole1P8	21.6656
8	rs6591893	G	A	0.108225	FALSE	FALSE	FALSE	11	80236833	0.0240319	7.34e-06	3999	genus..Eubacteriumbrachygroup.id.11296	TRUE	reported	ole1P8	20.2807
9	rs720439	A	G	-0.111927	FALSE	FALSE	FALSE	22	48190598	0.0251252	7.03e-06	4001	genus..Eubacteriumbrachygroup.id.11296	TRUE	reported	ole1P8	19.8449
10	rs73199919	T	C	-0.236717	FALSE	FALSE	FALSE	4	6856564	0.0531335	8.16e-06	3008	genus..Eubacteriumbrachygroup.id.11296	TRUE	reported	ole1P8	19.8482
11	rs9613196	T	A	-0.238718	FALSE	TRUE	TRUE	22	26922534	0.0528561	4.99e-06	3004	genus..Eubacteriumbrachygroup.id.11296	TRUE	reported	ole1P8	20.3977
1	rs10444197	A	G	-0.0505823	FALSE	FALSE	FALSE	10	2215931	0.0113455	5.98e-06	17380	genus..Eubacteriumcoprostanoligenesgroup.id.11375	TRUE	reported	fuHpPO	19.8768
2	rs11052069	T	C	0.0477832	FALSE	FALSE	FALSE	12	32713919	0.0107833	9.38e-06	17380	genus..Eubacteriumcoprostanoligenesgroup.id.11375	TRUE	reported	fuHpPO	19.6356
3	rs11720857	C	T	0.0630776	FALSE	FALSE	FALSE	3	113794507	0.0144485	9.26e-06	16960	genus..Eubacteriumcoprostanoligenesgroup.id.11375	TRUE	reported	fuHpPO	19.0592
4	rs12906958	C	T	-0.0533159	FALSE	FALSE	FALSE	15	36911598	0.0115935	4.35e-06	17380	genus..Eubacteriumcoprostanoligenesgroup.id.11375	TRUE	reported	fuHpPO	21.1488
5	rs17159861	C	T	0.0962228	FALSE	FALSE	FALSE	7	31085162	0.0168388	1.04e-08	17380	genus..Eubacteriumcoprostanoligenesgroup.id.11375	TRUE	reported	fuHpPO	32.6537
6	rs2644213	G	A	0.0538845	FALSE	FALSE	FALSE	10	84506096	0.0121245	9.86e-06	17380	genus..Eubacteriumcoprostanoligenesgroup.id.11375	TRUE	reported	fuHpPO	19.7517
7	rs4076415	T	G	0.0515152	FALSE	FALSE	FALSE	15	86440997	0.0110294	1.99e-06	16960	genus..Eubacteriumcoprostanoligenesgroup.id.11375	TRUE	reported	fuHpPO	21.8155
8	rs4717831	A	T	0.0786783	FALSE	TRUE	TRUE	7	73306506	0.0174038	9.18e-06	16854	genus..Eubacteriumcoprostanoligenesgroup.id.11375	TRUE	reported	fuHpPO	20.4372
9	rs62024432	C	T	-0.0769698	FALSE	FALSE	FALSE	15	97869293	0.0172101	7.5e-06	17271	genus..Eubacteriumcoprostanoligenesgroup.id.11375	TRUE	reported	fuHpPO	20.0019
10	rs6762473	C	A	0.0521584	FALSE	FALSE	FALSE	3	127139574	0.0112353	4.26e-06	17377	genus..Eubacteriumcoprostanoligenesgroup.id.11375	TRUE	reported	fuHpPO	21.5517
11	rs73109678	G	A	-0.0796956	FALSE	FALSE	FALSE	7	33603122	0.0172275	3.66e-06	17379	genus..Eubacteriumcoprostanoligenesgroup.id.11375	TRUE	reported	fuHpPO	21.4005
12	rs76898927	G	A	0.123055	FALSE	FALSE	FALSE	3	81595477	0.0266375	4.79e-06	12197	genus..Eubacteriumcoprostanoligenesgroup.id.11375	TRUE	reported	fuHpPO	21.3409
13	rs79895140	T	C	-0.0641017	FALSE	FALSE	FALSE	2	50797401	0.0141153	8.62e-06	16139	genus..Eubacteriumcoprostanoligenesgroup.id.11375	TRUE	reported	fuHpPO	20.6233
14	rs9648214	T	C	-0.0828719	FALSE	FALSE	FALSE	7	16380806	0.016431	2.52e-07	17379	genus..Eubacteriumcoprostanoligenesgroup.id.11375	TRUE	reported	fuHpPO	25.4383
1	rs12719051	A	G	0.0916626	FALSE	FALSE	FALSE	7	51365152	0.0208183	7.12e-06	12799	genus..Eubacteriumeligensgroup.id.14372	TRUE	reported	JWmCAr	19.3862
2	rs158115	G	C	0.0915271	FALSE	TRUE	TRUE	14	77619186	0.0190611	9.74e-06	14678	genus..Eubacteriumeligensgroup.id.14372	TRUE	reported	JWmCAr	23.057
3	rs182318	G	A	-0.0824941	FALSE	FALSE	FALSE	11	31098691	0.0195615	8.4e-06	14777	genus..Eubacteriumeligensgroup.id.14372	TRUE	reported	JWmCAr	17.7845
4	rs2200429	A	G	-0.0888825	FALSE	FALSE	FALSE	13	107563458	0.0198479	5.3e-06	14761	genus..Eubacteriumeligensgroup.id.14372	TRUE	reported	JWmCAr	20.0541
5	rs265534	T	G	-0.0563756	FALSE	FALSE	FALSE	10	83092007	0.0120127	2.27e-06	14776	genus..Eubacteriumeligensgroup.id.14372	TRUE	reported	JWmCAr	22.0242
6	rs4583233	A	C	0.0670205	FALSE	FALSE	FALSE	16	81820486	0.0128122	2.84e-07	14327	genus..Eubacteriumeligensgroup.id.14372	TRUE	reported	JWmCAr	27.3633
7	rs4888188	T	G	-0.053328	FALSE	FALSE	FALSE	16	81951937	0.0119126	7.74e-06	14771	genus..Eubacteriumeligensgroup.id.14372	TRUE	reported	JWmCAr	20.04
8	rs56080211	C	T	0.123093	FALSE	FALSE	FALSE	2	110260993	0.0282743	9.14e-06	10699	genus..Eubacteriumeligensgroup.id.14372	TRUE	reported	JWmCAr	18.9531
9	rs6923695	T	G	0.103268	FALSE	FALSE	FALSE	6	70956815	0.0229524	4.87e-06	12891	genus..Eubacteriumeligensgroup.id.14372	TRUE	reported	JWmCAr	20.2428
10	rs72839198	C	G	0.155659	FALSE	TRUE	TRUE	2	115197171	0.0375612	3.14e-06	4926	genus..Eubacteriumeligensgroup.id.14372	TRUE	reported	JWmCAr	17.1739
11	rs74606150	C	G	-0.196454	FALSE	TRUE	TRUE	14	39301409	0.042565	4.25e-06	5381	genus..Eubacteriumeligensgroup.id.14372	TRUE	reported	JWmCAr	21.3018
1	rs10147907	T	G	0.172263	FALSE	FALSE	FALSE	14	89484373	0.039601	8.27e-06	3833	genus..Eubacteriumfissicatenagroup.id.14373	TRUE	reported	5xk646	18.9222
2	rs11818408	G	A	0.10585	FALSE	FALSE	FALSE	10	96758467	0.0237114	8.2e-06	3590	genus..Eubacteriumfissicatenagroup.id.14373	TRUE	reported	5xk646	19.9283
3	rs11876297	T	C	0.131469	FALSE	FALSE	FALSE	18	45753272	0.0281712	2.67e-06	3396	genus..Eubacteriumfissicatenagroup.id.14373	TRUE	reported	5xk646	21.779
4	rs151257695	A	G	0.20951	FALSE	FALSE	FALSE	7	73043561	0.0454847	3.1e-06	3587	genus..Eubacteriumfissicatenagroup.id.14373	TRUE	reported	5xk646	21.2167
5	rs1768152	T	C	0.139489	FALSE	FALSE	FALSE	3	39604954	0.0316186	8.7e-06	3590	genus..Eubacteriumfissicatenagroup.id.14373	TRUE	reported	5xk646	19.4622
6	rs2733072	G	A	0.109644	FALSE	FALSE	FALSE	8	5433699	0.0228306	1.49e-06	3833	genus..Eubacteriumfissicatenagroup.id.14373	TRUE	reported	5xk646	23.0641
7	rs3771393	C	T	0.130842	FALSE	FALSE	FALSE	2	71145246	0.0266671	7.38e-07	3792	genus..Eubacteriumfissicatenagroup.id.14373	TRUE	reported	5xk646	24.0738
8	rs6934739	A	G	0.111463	FALSE	FALSE	FALSE	6	39940437	0.0252788	9.75e-06	3831	genus..Eubacteriumfissicatenagroup.id.14373	TRUE	reported	5xk646	19.4425
9	rs7104872	G	A	0.138612	FALSE	FALSE	FALSE	11	115165111	0.0291906	2.73e-06	3829	genus..Eubacteriumfissicatenagroup.id.14373	TRUE	reported	5xk646	22.5484
1	rs10501370	C	T	-0.115589	FALSE	FALSE	FALSE	11	58040621	0.0252489	5.42e-06	13824	genus..Eubacteriumhalliigroup.id.11338	TRUE	reported	wvE6CI	20.9579
2	rs10798999	C	T	0.0601661	FALSE	FALSE	FALSE	1	34308917	0.0126752	2.61e-06	16561	genus..Eubacteriumhalliigroup.id.11338	TRUE	reported	wvE6CI	22.5315
3	rs117748144	T	C	-0.126582	FALSE	FALSE	FALSE	11	11771637	0.028712	7.86e-06	10861	genus..Eubacteriumhalliigroup.id.11338	TRUE	reported	wvE6CI	19.4365
4	rs13116360	T	C	0.154124	FALSE	FALSE	FALSE	4	111885431	0.0297185	2.94e-07	10323	genus..Eubacteriumhalliigroup.id.11338	TRUE	reported	wvE6CI	26.896
5	rs17074066	T	C	-0.0813986	FALSE	FALSE	FALSE	4	183709536	0.0189272	9.35e-06	15804	genus..Eubacteriumhalliigroup.id.11338	TRUE	reported	wvE6CI	18.4952
6	rs17474256	G	A	0.0810805	FALSE	FALSE	FALSE	1	104524676	0.0184573	9.45e-06	16460	genus..Eubacteriumhalliigroup.id.11338	TRUE	reported	wvE6CI	19.2973
7	rs281379	A	G	-0.0499523	FALSE	FALSE	FALSE	19	49214274	0.0112153	9.33e-06	16130	genus..Eubacteriumhalliigroup.id.11338	TRUE	reported	wvE6CI	19.8376
8	rs28584818	A	G	0.126115	FALSE	FALSE	FALSE	3	64664456	0.0268627	4.43e-06	11095	genus..Eubacteriumhalliigroup.id.11338	TRUE	reported	wvE6CI	22.0412
9	rs60254196	A	G	-0.0522832	FALSE	FALSE	FALSE	7	148856720	0.0111865	2.7e-06	16238	genus..Eubacteriumhalliigroup.id.11338	TRUE	reported	wvE6CI	21.8442
10	rs630939	C	T	-0.0508914	FALSE	FALSE	FALSE	18	48384463	0.0114352	9.16e-06	16238	genus..Eubacteriumhalliigroup.id.11338	TRUE	reported	wvE6CI	19.8062
11	rs6550770	T	C	-0.198087	FALSE	FALSE	FALSE	3	23663416	0.0443545	4.82e-06	4279	genus..Eubacteriumhalliigroup.id.11338	TRUE	reported	wvE6CI	19.9452
12	rs74018587	C	T	0.208943	FALSE	FALSE	FALSE	15	62014160	0.043822	3.7e-06	3039	genus..Eubacteriumhalliigroup.id.11338	TRUE	reported	wvE6CI	22.7337
13	rs78056098	G	T	-0.0507411	FALSE	FALSE	FALSE	11	123789877	0.0113758	8.29e-06	16568	genus..Eubacteriumhalliigroup.id.11338	TRUE	reported	wvE6CI	19.8955
14	rs949971	T	G	-0.0540164	FALSE	FALSE	FALSE	3	110283389	0.0116101	3.29e-06	16566	genus..Eubacteriumhalliigroup.id.11338	TRUE	reported	wvE6CI	21.6462
1	rs10263623	C	T	0.193496	FALSE	FALSE	FALSE	7	64894137	0.0439023	8.91e-06	3080	genus..Eubacteriumnodatumgroup.id.11297	TRUE	reported	hANrWN	19.4253
2	rs10458299	T	C	-0.187753	FALSE	FALSE	FALSE	7	135052348	0.041969	8.37e-06	3271	genus..Eubacteriumnodatumgroup.id.11297	TRUE	reported	hANrWN	20.0131
3	rs11006576	A	G	-0.110167	FALSE	FALSE	FALSE	10	61322015	0.024593	7.99e-06	3295	genus..Eubacteriumnodatumgroup.id.11297	TRUE	reported	hANrWN	20.067
4	rs113893692	C	T	-0.185107	FALSE	FALSE	FALSE	9	28245518	0.0403573	5.76e-06	3195	genus..Eubacteriumnodatumgroup.id.11297	TRUE	reported	hANrWN	21.0379
5	rs34297067	A	G	-0.186907	FALSE	FALSE	FALSE	14	52185888	0.0341475	6.6e-08	3271	genus..Eubacteriumnodatumgroup.id.11297	TRUE	reported	hANrWN	29.9593
6	rs61841040	G	T	0.160621	FALSE	FALSE	FALSE	10	9659749	0.0341609	3.56e-06	3295	genus..Eubacteriumnodatumgroup.id.11297	TRUE	reported	hANrWN	22.1078
7	rs6818880	A	G	-0.110081	FALSE	FALSE	FALSE	4	94712747	0.0245964	7.83e-06	3291	genus..Eubacteriumnodatumgroup.id.11297	TRUE	reported	hANrWN	20.0298
8	rs77910827	C	T	0.201788	FALSE	FALSE	FALSE	9	96597985	0.0413568	9.05e-07	3271	genus..Eubacteriumnodatumgroup.id.11297	TRUE	reported	hANrWN	23.8066
9	rs7827125	C	T	0.1223	FALSE	FALSE	FALSE	8	4954912	0.0271331	7.17e-06	3294	genus..Eubacteriumnodatumgroup.id.11297	TRUE	reported	hANrWN	20.3166
10	rs7880204	T	C	-0.125454	FALSE	FALSE	FALSE	1	171060821	0.0275303	6.84e-06	3294	genus..Eubacteriumnodatumgroup.id.11297	TRUE	reported	hANrWN	20.7656
11	rs9425984	T	C	-0.130234	FALSE	FALSE	FALSE	1	34529736	0.0292347	7.21e-06	3294	genus..Eubacteriumnodatumgroup.id.11297	TRUE	reported	hANrWN	19.845
1	rs12129908	C	A	0.0893272	FALSE	FALSE	FALSE	1	195064019	0.0198333	5.8e-06	5377	genus..Eubacteriumoxidoreducensgroup.id.11339	TRUE	reported	LeYuKU	20.2852
2	rs12423772	G	T	0.14098	FALSE	FALSE	FALSE	12	94515340	0.0295029	2.63e-06	5321	genus..Eubacteriumoxidoreducensgroup.id.11339	TRUE	reported	LeYuKU	22.8341
3	rs1425962	G	C	0.0906104	FALSE	TRUE	TRUE	4	187905399	0.0200612	7.32e-06	5321	genus..Eubacteriumoxidoreducensgroup.id.11339	TRUE	reported	LeYuKU	20.4005
4	rs2973294	G	T	0.0923559	FALSE	FALSE	FALSE	4	37526679	0.0195439	2.39e-06	5378	genus..Eubacteriumoxidoreducensgroup.id.11339	TRUE	reported	LeYuKU	22.331
5	rs34561138	G	A	0.216145	FALSE	FALSE	FALSE	16	86480355	0.045992	2.51e-06	4186	genus..Eubacteriumoxidoreducensgroup.id.11339	TRUE	reported	LeYuKU	22.0865
6	rs440215	C	T	0.0932766	FALSE	FALSE	FALSE	5	106882394	0.0195294	1.65e-06	5377	genus..Eubacteriumoxidoreducensgroup.id.11339	TRUE	reported	LeYuKU	22.8122
1	rs10248854	C	A	-0.0527827	FALSE	FALSE	FALSE	7	121281238	0.0113463	4.21e-06	17348	genus..Eubacteriumrectalegroup.id.14374	TRUE	reported	iheYrG	21.6407
2	rs10797540	A	G	0.0503179	FALSE	FALSE	FALSE	1	234530370	0.0108389	3.53e-06	17350	genus..Eubacteriumrectalegroup.id.14374	TRUE	reported	iheYrG	21.5512
3	rs10892089	C	G	-0.0635522	FALSE	TRUE	TRUE	11	98523638	0.0140072	6.22e-06	17351	genus..Eubacteriumrectalegroup.id.14374	TRUE	reported	iheYrG	20.5852
4	rs143694765	T	C	0.0870025	FALSE	FALSE	FALSE	1	116082909	0.019779	9.75e-06	15124	genus..Eubacteriumrectalegroup.id.14374	TRUE	reported	iheYrG	19.3489
5	rs16960159	C	G	-0.156596	FALSE	TRUE	TRUE	18	37703874	0.0336234	4.1e-06	8334	genus..Eubacteriumrectalegroup.id.14374	TRUE	reported	iheYrG	21.6909
6	rs2884897	A	G	-0.129364	FALSE	FALSE	FALSE	11	8129537	0.0289021	6.44e-06	10813	genus..Eubacteriumrectalegroup.id.14374	TRUE	reported	iheYrG	20.034
7	rs314726	T	C	0.0528824	FALSE	FALSE	FALSE	2	125553155	0.0109486	1.38e-06	16966	genus..Eubacteriumrectalegroup.id.14374	TRUE	reported	iheYrG	23.3293
8	rs35398954	A	G	-0.0901402	FALSE	FALSE	FALSE	15	93006765	0.0174602	5.4e-07	16621	genus..Eubacteriumrectalegroup.id.14374	TRUE	reported	iheYrG	26.6526
9	rs3980709	A	T	-0.0622701	FALSE	TRUE	TRUE	1	170900221	0.0140572	6.86e-06	17340	genus..Eubacteriumrectalegroup.id.14374	TRUE	reported	iheYrG	19.623
10	rs58498416	C	T	-0.0517316	FALSE	FALSE	FALSE	15	87881513	0.0118196	9.68e-06	17350	genus..Eubacteriumrectalegroup.id.14374	TRUE	reported	iheYrG	19.1559
11	rs59427698	A	G	-0.0576035	FALSE	FALSE	FALSE	9	129425745	0.0130853	5.37e-06	16613	genus..Eubacteriumrectalegroup.id.14374	TRUE	reported	iheYrG	19.3789
12	rs62547233	A	G	0.0536319	FALSE	FALSE	FALSE	9	92013419	0.0120201	9.9e-06	17347	genus..Eubacteriumrectalegroup.id.14374	TRUE	reported	iheYrG	19.9082
1	rs10131724	A	C	-0.199832	FALSE	FALSE	FALSE	14	52219066	0.0414577	2.39e-06	5071	genus..Eubacteriumruminantiumgroup.id.11340	TRUE	reported	55DIhZ	23.2338
2	rs10923018	G	A	0.0726438	FALSE	FALSE	FALSE	1	88523399	0.0160924	6.8e-06	7739	genus..Eubacteriumruminantiumgroup.id.11340	TRUE	reported	55DIhZ	20.3777
3	rs112375806	T	A	0.143141	FALSE	TRUE	TRUE	22	48749548	0.0293757	5.82e-06	7123	genus..Eubacteriumruminantiumgroup.id.11340	TRUE	reported	55DIhZ	23.7438
4	rs11637981	G	T	-0.073258	FALSE	FALSE	FALSE	15	61289622	0.0160888	5.44e-06	7718	genus..Eubacteriumruminantiumgroup.id.11340	TRUE	reported	55DIhZ	20.733
5	rs13025464	T	C	-0.0737077	FALSE	FALSE	FALSE	2	201610645	0.0163786	6.97e-06	7738	genus..Eubacteriumruminantiumgroup.id.11340	TRUE	reported	55DIhZ	20.2523
6	rs139749	C	T	-0.0845439	FALSE	FALSE	FALSE	22	25303055	0.0171791	8.59e-07	7314	genus..Eubacteriumruminantiumgroup.id.11340	TRUE	reported	55DIhZ	24.2195
7	rs16891896	G	A	-0.174787	FALSE	FALSE	FALSE	5	33897589	0.0390573	2.38e-06	4753	genus..Eubacteriumruminantiumgroup.id.11340	TRUE	reported	55DIhZ	20.0269
8	rs17519472	C	T	0.107804	FALSE	FALSE	FALSE	12	30360954	0.0233984	4.7e-06	7710	genus..Eubacteriumruminantiumgroup.id.11340	TRUE	reported	55DIhZ	21.2275
9	rs209813	G	A	-0.103488	FALSE	FALSE	FALSE	6	11953633	0.0236391	9.23e-06	7264	genus..Eubacteriumruminantiumgroup.id.11340	TRUE	reported	55DIhZ	19.1655
10	rs2116427	A	G	0.0911461	FALSE	FALSE	FALSE	5	121182996	0.0182353	4.67e-07	7739	genus..Eubacteriumruminantiumgroup.id.11340	TRUE	reported	55DIhZ	24.9833
11	rs2229917	A	G	0.153538	FALSE	FALSE	FALSE	9	130980937	0.0323922	2.16e-06	7050	genus..Eubacteriumruminantiumgroup.id.11340	TRUE	reported	55DIhZ	22.4673
12	rs2418654	C	T	-0.0748879	FALSE	FALSE	FALSE	2	71247578	0.0165852	6.17e-06	7314	genus..Eubacteriumruminantiumgroup.id.11340	TRUE	reported	55DIhZ	20.3884
13	rs2817174	C	T	-0.0734306	FALSE	FALSE	FALSE	1	3044181	0.0163687	7.87e-06	7710	genus..Eubacteriumruminantiumgroup.id.11340	TRUE	reported	55DIhZ	20.1246
14	rs57340348	T	C	-0.0979429	FALSE	FALSE	FALSE	6	130030114	0.0212166	4.93e-06	7314	genus..Eubacteriumruminantiumgroup.id.11340	TRUE	reported	55DIhZ	21.3106
15	rs606117	A	G	0.0833243	FALSE	FALSE	FALSE	9	2539358	0.018056	4.82e-06	7263	genus..Eubacteriumruminantiumgroup.id.11340	TRUE	reported	55DIhZ	21.2961
16	rs6676699	G	T	-0.0888124	FALSE	FALSE	FALSE	1	197978281	0.0196447	6.38e-06	7708	genus..Eubacteriumruminantiumgroup.id.11340	TRUE	reported	55DIhZ	20.4388
17	rs7000472	A	G	-0.0762282	FALSE	FALSE	FALSE	8	138626268	0.016523	4.07e-06	7739	genus..Eubacteriumruminantiumgroup.id.11340	TRUE	reported	55DIhZ	21.284
18	rs72836424	C	T	-0.139825	FALSE	FALSE	FALSE	10	129037453	0.030069	2.62e-06	7314	genus..Eubacteriumruminantiumgroup.id.11340	TRUE	reported	55DIhZ	21.6237
19	rs73139629	A	C	-0.115098	FALSE	FALSE	FALSE	12	63306003	0.0247909	5.36e-06	7314	genus..Eubacteriumruminantiumgroup.id.11340	TRUE	reported	55DIhZ	21.555
1	rs11617697	A	G	-0.143349	FALSE	FALSE	FALSE	13	98785900	0.0286241	7.22e-07	11497	genus..Eubacteriumventriosumgroup.id.11341	TRUE	reported	KTAy7Q	25.0798
2	rs12964517	G	A	0.0587198	FALSE	FALSE	FALSE	18	22460785	0.0123453	2.07e-06	15289	genus..Eubacteriumventriosumgroup.id.11341	TRUE	reported	KTAy7Q	22.6237
3	rs13082419	C	T	-0.0715522	FALSE	FALSE	FALSE	3	107736434	0.016137	9.56e-06	14501	genus..Eubacteriumventriosumgroup.id.11341	TRUE	reported	KTAy7Q	19.6608
4	rs16884680	G	T	-0.0906428	FALSE	FALSE	FALSE	8	114445055	0.0191909	1.74e-06	15289	genus..Eubacteriumventriosumgroup.id.11341	TRUE	reported	KTAy7Q	22.3088
5	rs35179274	C	T	-0.0627263	FALSE	FALSE	FALSE	14	51960625	0.013786	5.76e-06	15287	genus..Eubacteriumventriosumgroup.id.11341	TRUE	reported	KTAy7Q	20.7026
6	rs3809430	T	C	-0.0548171	FALSE	FALSE	FALSE	14	44975510	0.0118426	3.55e-06	15287	genus..Eubacteriumventriosumgroup.id.11341	TRUE	reported	KTAy7Q	21.426
7	rs57199565	T	C	0.0783394	FALSE	FALSE	FALSE	3	190223732	0.0160257	7.97e-07	14913	genus..Eubacteriumventriosumgroup.id.11341	TRUE	reported	KTAy7Q	23.8961
8	rs6048195	A	T	-0.0603594	FALSE	TRUE	TRUE	20	2308307	0.011658	2.5e-07	14839	genus..Eubacteriumventriosumgroup.id.11341	TRUE	reported	KTAy7Q	26.8067
9	rs66746423	C	T	0.0751501	FALSE	FALSE	FALSE	1	109398264	0.0164978	6.11e-06	14578	genus..Eubacteriumventriosumgroup.id.11341	TRUE	reported	KTAy7Q	20.7494
10	rs6704822	A	G	0.0739179	FALSE	FALSE	FALSE	2	203661779	0.0166705	6.62e-06	15289	genus..Eubacteriumventriosumgroup.id.11341	TRUE	reported	KTAy7Q	19.6609
11	rs72783037	C	A	0.0658926	FALSE	FALSE	FALSE	16	60348381	0.0143747	6.55e-06	15286	genus..Eubacteriumventriosumgroup.id.11341	TRUE	reported	KTAy7Q	21.0124
12	rs73615400	T	C	-0.0956303	FALSE	FALSE	FALSE	20	50140919	0.0193428	9.54e-07	15146	genus..Eubacteriumventriosumgroup.id.11341	TRUE	reported	KTAy7Q	24.443
13	rs73849225	T	C	0.0975711	FALSE	FALSE	FALSE	4	126371814	0.0224388	5.21e-06	14573	genus..Eubacteriumventriosumgroup.id.11341	TRUE	reported	KTAy7Q	18.9079
14	rs78250280	G	A	0.0749762	FALSE	FALSE	FALSE	1	147291928	0.0164404	3.36e-06	14835	genus..Eubacteriumventriosumgroup.id.11341	TRUE	reported	KTAy7Q	20.7979
15	rs876734	C	T	-0.0618696	FALSE	FALSE	FALSE	12	52423996	0.0132532	2.89e-06	14913	genus..Eubacteriumventriosumgroup.id.11341	TRUE	reported	KTAy7Q	21.7927
16	rs9316536	T	G	-0.0817111	FALSE	FALSE	FALSE	13	51938576	0.0183121	7.84e-06	15289	genus..Eubacteriumventriosumgroup.id.11341	TRUE	reported	KTAy7Q	19.9107
1	rs10140184	A	C	0.0576795	FALSE	FALSE	FALSE	14	73181783	0.012599	4.96e-06	12930	genus..Eubacteriumxylanophilumgroup.id.14375	TRUE	reported	JNCAz6	20.959
2	rs10917203	A	C	0.0612633	FALSE	FALSE	FALSE	1	22627266	0.0130917	3.15e-06	12930	genus..Eubacteriumxylanophilumgroup.id.14375	TRUE	reported	JNCAz6	21.8983
3	rs112176119	C	T	-0.113455	FALSE	FALSE	FALSE	16	73696771	0.0245762	3.33e-06	12199	genus..Eubacteriumxylanophilumgroup.id.14375	TRUE	reported	JNCAz6	21.3119
4	rs12980122	C	G	-0.108274	FALSE	TRUE	TRUE	19	8255478	0.0238257	5.02e-06	12039	genus..Eubacteriumxylanophilumgroup.id.14375	TRUE	reported	JNCAz6	20.6516
5	rs13239072	G	A	0.0687427	FALSE	FALSE	FALSE	7	43566344	0.0142728	1.82e-06	13307	genus..Eubacteriumxylanophilumgroup.id.14375	TRUE	reported	JNCAz6	23.1971
6	rs17830032	G	A	-0.160597	FALSE	FALSE	FALSE	20	57995506	0.0310515	2.39e-07	9527	genus..Eubacteriumxylanophilumgroup.id.14375	TRUE	reported	JNCAz6	26.7494
7	rs1999224	G	T	-0.0949051	FALSE	FALSE	FALSE	9	130498120	0.0203503	3.75e-06	13309	genus..Eubacteriumxylanophilumgroup.id.14375	TRUE	reported	JNCAz6	21.749
8	rs2012708	A	G	0.0573202	FALSE	FALSE	FALSE	16	84790559	0.0126905	6.53e-06	13306	genus..Eubacteriumxylanophilumgroup.id.14375	TRUE	reported	JNCAz6	20.4013
9	rs2213117	T	G	0.0877797	FALSE	FALSE	FALSE	11	131009660	0.0189012	4.21e-06	12878	genus..Eubacteriumxylanophilumgroup.id.14375	TRUE	reported	JNCAz6	21.5679
10	rs4654122	C	G	0.0553508	FALSE	TRUE	TRUE	1	246780557	0.0123588	7.2e-06	13309	genus..Eubacteriumxylanophilumgroup.id.14375	TRUE	reported	JNCAz6	20.0584
11	rs75586835	A	G	-0.114498	FALSE	FALSE	FALSE	4	87891938	0.0263455	9.39e-06	12550	genus..Eubacteriumxylanophilumgroup.id.14375	TRUE	reported	JNCAz6	18.8878
12	rs79582700	C	G	-0.0951677	FALSE	TRUE	TRUE	17	66689958	0.0199969	2.41e-06	13256	genus..Eubacteriumxylanophilumgroup.id.14375	TRUE	reported	JNCAz6	22.6492
1	rs10931481	G	A	0.0610096	FALSE	FALSE	FALSE	2	191954852	0.0130484	3.38e-06	13382	genus..Ruminococcusgauvreauiigroup.id.11342	TRUE	reported	UQ5gni	21.8615
2	rs12079579	A	G	0.0955324	FALSE	FALSE	FALSE	1	161880482	0.0213436	5.04e-06	12986	genus..Ruminococcusgauvreauiigroup.id.11342	TRUE	reported	UQ5gni	20.0339
3	rs12539819	C	T	0.110654	FALSE	FALSE	FALSE	7	153487396	0.0240684	4.49e-06	11860	genus..Ruminococcusgauvreauiigroup.id.11342	TRUE	reported	UQ5gni	21.1367
4	rs13188803	T	A	0.0709419	FALSE	TRUE	TRUE	5	112627773	0.0156855	7.28e-06	12834	genus..Ruminococcusgauvreauiigroup.id.11342	TRUE	reported	UQ5gni	20.4554
5	rs1391597	C	T	0.0590284	FALSE	FALSE	FALSE	12	61119266	0.0124874	1.86e-06	13382	genus..Ruminococcusgauvreauiigroup.id.11342	TRUE	reported	UQ5gni	22.345
6	rs2047242	A	G	-0.067603	FALSE	FALSE	FALSE	10	29201860	0.0133738	2.46e-07	13369	genus..Ruminococcusgauvreauiigroup.id.11342	TRUE	reported	UQ5gni	25.552
7	rs2105937	A	G	0.0580215	FALSE	FALSE	FALSE	1	20552072	0.0127806	5.1e-06	13364	genus..Ruminococcusgauvreauiigroup.id.11342	TRUE	reported	UQ5gni	20.61
8	rs2166943	A	C	0.0566974	FALSE	FALSE	FALSE	8	137090850	0.0123497	5.28e-06	13377	genus..Ruminococcusgauvreauiigroup.id.11342	TRUE	reported	UQ5gni	21.0773
9	rs289410	G	A	-0.0654926	FALSE	FALSE	FALSE	15	85563483	0.0139101	2.27e-06	13380	genus..Ruminococcusgauvreauiigroup.id.11342	TRUE	reported	UQ5gni	22.1678
10	rs431418	A	G	-0.094737	FALSE	FALSE	FALSE	5	166419552	0.0210157	5.54e-06	13289	genus..Ruminococcusgauvreauiigroup.id.11342	TRUE	reported	UQ5gni	20.3213
11	rs71386687	T	G	0.121037	FALSE	FALSE	FALSE	16	2767894	0.02386	2.91e-07	11340	genus..Ruminococcusgauvreauiigroup.id.11342	TRUE	reported	UQ5gni	25.7333
12	rs73802842	C	A	0.0736808	FALSE	FALSE	FALSE	4	18824860	0.0169665	7.48e-06	13382	genus..Ruminococcusgauvreauiigroup.id.11342	TRUE	reported	UQ5gni	18.8593
13	rs9870933	A	G	0.0621643	FALSE	FALSE	FALSE	3	112372317	0.0126072	8.49e-07	13382	genus..Ruminococcusgauvreauiigroup.id.11342	TRUE	reported	UQ5gni	24.3135
1	rs11597105	A	G	0.114673	FALSE	FALSE	FALSE	10	6512581	0.0250653	6.95e-06	6328	genus..Ruminococcusgnavusgroup.id.14376	TRUE	reported	zbxNrT	20.9303
2	rs11864644	T	C	-0.139804	FALSE	FALSE	FALSE	16	433078	0.0318253	5.01e-06	6241	genus..Ruminococcusgnavusgroup.id.14376	TRUE	reported	zbxNrT	19.2971
3	rs12136548	C	T	0.0901946	FALSE	FALSE	FALSE	1	115168097	0.0196476	3.1e-06	6401	genus..Ruminococcusgnavusgroup.id.14376	TRUE	reported	zbxNrT	21.0738
4	rs12989336	G	A	-0.0846861	FALSE	FALSE	FALSE	2	36259341	0.0187936	7.12e-06	6401	genus..Ruminococcusgnavusgroup.id.14376	TRUE	reported	zbxNrT	20.305
5	rs13163520	G	A	-0.127377	FALSE	FALSE	FALSE	5	18662686	0.0233883	5.61e-08	6326	genus..Ruminococcusgnavusgroup.id.14376	TRUE	reported	zbxNrT	29.6611
6	rs2909242	C	A	-0.0909965	FALSE	FALSE	FALSE	8	129224680	0.018351	7.41e-07	6401	genus..Ruminococcusgnavusgroup.id.14376	TRUE	reported	zbxNrT	24.5883
7	rs3124783	A	G	-0.11599	FALSE	FALSE	FALSE	9	135838591	0.0249099	2.67e-06	6401	genus..Ruminococcusgnavusgroup.id.14376	TRUE	reported	zbxNrT	21.6818
8	rs4388134	C	T	-0.0904997	FALSE	FALSE	FALSE	4	190110710	0.0203544	9.12e-06	6399	genus..Ruminococcusgnavusgroup.id.14376	TRUE	reported	zbxNrT	19.7686
9	rs62167033	T	C	0.185289	FALSE	FALSE	FALSE	2	144700007	0.0396295	3.5e-06	5194	genus..Ruminococcusgnavusgroup.id.14376	TRUE	reported	zbxNrT	21.8606
10	rs78399089	T	C	0.144445	FALSE	FALSE	FALSE	3	146290310	0.0326618	6.63e-06	5944	genus..Ruminococcusgnavusgroup.id.14376	TRUE	reported	zbxNrT	19.558
11	rs934940	A	C	-0.105045	FALSE	FALSE	FALSE	2	122096018	0.0229588	2.74e-06	6309	genus..Ruminococcusgnavusgroup.id.14376	TRUE	reported	zbxNrT	20.9339
1	rs10904297	A	G	-0.167804	FALSE	FALSE	FALSE	10	4639762	0.0389812	2.69e-06	3143	genus..Ruminococcustorquesgroup.id.14377	TRUE	reported	BlfEtR	18.5309
2	rs10967781	C	A	0.0507994	FALSE	FALSE	FALSE	9	27225258	0.0113322	8.37e-06	17791	genus..Ruminococcustorquesgroup.id.14377	TRUE	reported	BlfEtR	20.0949
3	rs12434631	A	G	0.074697	FALSE	FALSE	FALSE	14	26130404	0.0153401	2.77e-06	17353	genus..Ruminococcustorquesgroup.id.14377	TRUE	reported	BlfEtR	23.7111
4	rs13154778	T	A	0.0563358	FALSE	TRUE	TRUE	5	56952803	0.0129526	7.16e-06	17795	genus..Ruminococcustorquesgroup.id.14377	TRUE	reported	BlfEtR	18.917
5	rs1475330	T	C	0.0523492	FALSE	FALSE	FALSE	6	67262102	0.01182	8.13e-06	17353	genus..Ruminococcustorquesgroup.id.14377	TRUE	reported	BlfEtR	19.6147
6	rs158487	A	G	0.0531781	FALSE	FALSE	FALSE	5	55576026	0.0116341	7.52e-06	17798	genus..Ruminococcustorquesgroup.id.14377	TRUE	reported	BlfEtR	20.893
7	rs1972694	T	A	-0.0614094	FALSE	TRUE	TRUE	15	25326425	0.0137321	8.93e-06	17353	genus..Ruminococcustorquesgroup.id.14377	TRUE	reported	BlfEtR	19.9986
8	rs35866622	T	C	-0.0612024	FALSE	FALSE	FALSE	19	49218060	0.0109421	2.21e-08	17240	genus..Ruminococcustorquesgroup.id.14377	TRUE	reported	BlfEtR	31.2848
9	rs4073731	T	C	0.0651948	FALSE	FALSE	FALSE	11	132663147	0.0142221	4.05e-06	17793	genus..Ruminococcustorquesgroup.id.14377	TRUE	reported	BlfEtR	21.0135
10	rs60603763	C	G	0.124328	FALSE	TRUE	TRUE	10	3901226	0.0275286	5.87e-06	11700	genus..Ruminococcustorquesgroup.id.14377	TRUE	reported	BlfEtR	20.3972
11	rs73130967	A	T	0.0770375	FALSE	TRUE	TRUE	7	54781314	0.0168264	3.71e-06	17011	genus..Ruminococcustorquesgroup.id.14377	TRUE	reported	BlfEtR	20.9614
12	rs77034621	T	G	-0.151553	FALSE	FALSE	FALSE	8	76769843	0.0335878	6.07e-06	8567	genus..Ruminococcustorquesgroup.id.14377	TRUE	reported	BlfEtR	20.3594
13	rs773123	T	A	0.0824005	FALSE	TRUE	TRUE	12	56494998	0.0173862	1.59e-06	17011	genus..Ruminococcustorquesgroup.id.14377	TRUE	reported	BlfEtR	22.4622
14	rs8080469	G	A	0.0490727	FALSE	FALSE	FALSE	17	14532347	0.0107036	3.5e-06	17798	genus..Ruminococcustorquesgroup.id.14377	TRUE	reported	BlfEtR	21.0193
15	rs8141465	A	G	0.0480778	FALSE	FALSE	FALSE	22	21358653	0.0107442	9.65e-06	17791	genus..Ruminococcustorquesgroup.id.14377	TRUE	reported	BlfEtR	20.0235
1	rs10787984	G	C	0.094316	FALSE	TRUE	TRUE	10	121356829	0.0213513	9.62e-06	7468	genus.Actinomyces.id.423	TRUE	reported	Ycc19A	19.5129
2	rs2715439	C	T	0.0746684	FALSE	FALSE	FALSE	15	99492313	0.0164822	6.27e-06	7468	genus.Actinomyces.id.423	TRUE	reported	Ycc19A	20.5232
3	rs34583783	G	T	0.126596	FALSE	FALSE	FALSE	6	67207371	0.0268461	4.49e-06	7468	genus.Actinomyces.id.423	TRUE	reported	Ycc19A	22.2371
4	rs35011108	A	G	0.232634	FALSE	FALSE	FALSE	6	133007480	0.0512044	6.34e-06	3515	genus.Actinomyces.id.423	TRUE	reported	Ycc19A	20.641
5	rs4073240	G	A	0.0749687	FALSE	FALSE	FALSE	6	169224781	0.0167368	7.94e-06	7468	genus.Actinomyces.id.423	TRUE	reported	Ycc19A	20.0638
6	rs4146653	G	A	0.0985224	FALSE	FALSE	FALSE	10	4782841	0.0214182	4.5e-06	7468	genus.Actinomyces.id.423	TRUE	reported	Ycc19A	21.1594
7	rs71315246	A	G	-0.0969809	FALSE	FALSE	FALSE	3	101352439	0.021925	9.83e-06	7468	genus.Actinomyces.id.423	TRUE	reported	Ycc19A	19.5655
8	rs7915461	T	C	0.18776	FALSE	FALSE	FALSE	10	127532121	0.0401636	5.92e-06	5282	genus.Actinomyces.id.423	TRUE	reported	Ycc19A	21.8544
1	rs1046175	C	G	0.112758	FALSE	TRUE	TRUE	10	135204950	0.0255994	6.36e-06	8051	genus.Adlercreutzia.id.812	TRUE	reported	h8wwfS	19.4015
2	rs11604400	C	T	-0.102524	FALSE	FALSE	FALSE	11	98386085	0.0234834	9.74e-06	8107	genus.Adlercreutzia.id.812	TRUE	reported	h8wwfS	19.0604
3	rs12522517	A	T	-0.104884	FALSE	TRUE	TRUE	5	31991834	0.0234695	4.41e-06	8187	genus.Adlercreutzia.id.812	TRUE	reported	h8wwfS	19.9717
4	rs13231526	C	A	0.143237	FALSE	FALSE	FALSE	7	48844151	0.0311654	4.81e-06	8051	genus.Adlercreutzia.id.812	TRUE	reported	h8wwfS	21.1234
5	rs2147798	C	G	0.0922959	FALSE	TRUE	TRUE	1	201061818	0.0192121	1.4e-06	8243	genus.Adlercreutzia.id.812	TRUE	reported	h8wwfS	23.0788
6	rs2717140	C	T	-0.119225	FALSE	FALSE	FALSE	18	75009770	0.0251081	2.05e-06	8243	genus.Adlercreutzia.id.812	TRUE	reported	h8wwfS	22.548
7	rs55719207	G	A	-0.0699243	FALSE	FALSE	FALSE	3	105355971	0.0158036	9.61e-06	8243	genus.Adlercreutzia.id.812	TRUE	reported	h8wwfS	19.5769
8	rs6664405	T	C	-0.0953084	FALSE	FALSE	FALSE	1	69444163	0.0210752	5.23e-06	8051	genus.Adlercreutzia.id.812	TRUE	reported	h8wwfS	20.4513
9	rs7680684	C	T	-0.083381	FALSE	FALSE	FALSE	4	171281359	0.0168901	9.77e-07	8243	genus.Adlercreutzia.id.812	TRUE	reported	h8wwfS	24.3708
10	rs80078995	A	T	-0.11324	FALSE	TRUE	TRUE	5	94059857	0.0232586	1.57e-06	8243	genus.Adlercreutzia.id.812	TRUE	reported	h8wwfS	23.7044
11	rs9490822	C	T	-0.0734512	FALSE	FALSE	FALSE	6	123909083	0.0155789	2.54e-06	8243	genus.Adlercreutzia.id.812	TRUE	reported	h8wwfS	22.2292
12	rs9915817	T	C	0.0749219	FALSE	FALSE	FALSE	17	48864179	0.016833	8.22e-06	8243	genus.Adlercreutzia.id.812	TRUE	reported	h8wwfS	19.8104
1	rs11184341	G	C	0.0655855	FALSE	TRUE	TRUE	1	105422565	0.0142236	4.06e-06	11863	genus.Akkermansia.id.4037	TRUE	reported	yKAuCd	21.2615
2	rs111862613	T	C	0.0911199	FALSE	FALSE	FALSE	12	130309670	0.0196748	3.39e-06	11620	genus.Akkermansia.id.4037	TRUE	reported	yKAuCd	21.4489
3	rs117107102	A	G	0.204406	FALSE	FALSE	FALSE	18	49473635	0.0431629	3.01e-06	4974	genus.Akkermansia.id.4037	TRUE	reported	yKAuCd	22.4268
4	rs11729256	T	C	0.0750473	FALSE	FALSE	FALSE	4	95027272	0.0150184	6.58e-07	11860	genus.Akkermansia.id.4037	TRUE	reported	yKAuCd	24.9702
5	rs12908520	G	A	0.061772	FALSE	FALSE	FALSE	15	97570657	0.0130954	2.26e-06	11862	genus.Akkermansia.id.4037	TRUE	reported	yKAuCd	22.2509
6	rs2602429	C	T	0.0745352	FALSE	FALSE	FALSE	16	81063149	0.0156201	2.72e-06	11689	genus.Akkermansia.id.4037	TRUE	reported	yKAuCd	22.7695
7	rs3995795	C	T	0.0641175	FALSE	FALSE	FALSE	10	11389614	0.0140999	5.22e-06	11689	genus.Akkermansia.id.4037	TRUE	reported	yKAuCd	20.6785
8	rs4242783	G	A	0.0685454	FALSE	FALSE	FALSE	10	5064327	0.0147701	3e-06	11689	genus.Akkermansia.id.4037	TRUE	reported	yKAuCd	21.5373
9	rs4936098	A	G	0.0649225	FALSE	FALSE	FALSE	11	130280667	0.0135934	1.1e-06	11857	genus.Akkermansia.id.4037	TRUE	reported	yKAuCd	22.8105
10	rs61779207	G	A	-0.0760539	FALSE	FALSE	FALSE	1	41074472	0.0167769	6.32e-06	11590	genus.Akkermansia.id.4037	TRUE	reported	yKAuCd	20.5503
11	rs74542928	T	C	0.112623	FALSE	FALSE	FALSE	4	100544188	0.0236434	1.48e-06	11215	genus.Akkermansia.id.4037	TRUE	reported	yKAuCd	22.6898
12	rs9349825	A	G	-0.0703407	FALSE	FALSE	FALSE	6	56341481	0.0147133	2.6e-06	11857	genus.Akkermansia.id.4037	TRUE	reported	yKAuCd	22.8557
13	rs941682	G	A	-0.0632957	FALSE	FALSE	FALSE	20	31867840	0.0143777	9.17e-06	11808	genus.Akkermansia.id.4037	TRUE	reported	yKAuCd	19.3808
1	rs1107244	G	A	0.0758558	FALSE	FALSE	FALSE	13	38057357	0.0171182	3.59e-06	17571	genus.Alistipes.id.968	TRUE	reported	37hLpI	19.6363
2	rs11769002	G	A	-0.0528793	FALSE	FALSE	FALSE	7	62443498	0.0109389	1.45e-06	17571	genus.Alistipes.id.968	TRUE	reported	37hLpI	23.3683
3	rs11958296	A	G	-0.0981222	FALSE	FALSE	FALSE	5	177755179	0.0218272	9.3e-06	16214	genus.Alistipes.id.968	TRUE	reported	37hLpI	20.2087
4	rs12990744	C	T	-0.0776618	FALSE	FALSE	FALSE	2	178000949	0.0172986	8.21e-06	16694	genus.Alistipes.id.968	TRUE	reported	37hLpI	20.1556
5	rs1689282	A	C	-0.0520061	FALSE	FALSE	FALSE	9	14080129	0.0113942	5.28e-06	17090	genus.Alistipes.id.968	TRUE	reported	37hLpI	20.8325
6	rs2290844	C	T	0.0813969	FALSE	FALSE	FALSE	10	127787142	0.0191632	9.1e-06	17571	genus.Alistipes.id.968	TRUE	reported	37hLpI	18.0418
7	rs2450745	A	C	-0.080524	FALSE	FALSE	FALSE	8	144428720	0.0184702	7.12e-06	17571	genus.Alistipes.id.968	TRUE	reported	37hLpI	19.0068
8	rs2875322	T	C	-0.0580945	FALSE	FALSE	FALSE	11	130887552	0.0131432	8.78e-06	17459	genus.Alistipes.id.968	TRUE	reported	37hLpI	19.5373
9	rs34417064	A	G	-0.048202	FALSE	FALSE	FALSE	17	52776479	0.0106868	7.01e-06	17570	genus.Alistipes.id.968	TRUE	reported	37hLpI	20.3437
10	rs4810359	A	G	-0.0652428	FALSE	FALSE	FALSE	20	41191335	0.0146155	7.5e-06	17380	genus.Alistipes.id.968	TRUE	reported	37hLpI	19.9267
11	rs62576416	T	C	0.0492647	FALSE	FALSE	FALSE	9	112120264	0.0109733	7.5e-06	17564	genus.Alistipes.id.968	TRUE	reported	37hLpI	20.1557
12	rs67281112	G	C	0.0634575	FALSE	TRUE	TRUE	7	135778919	0.0137846	3.92e-06	17090	genus.Alistipes.id.968	TRUE	reported	37hLpI	21.1923
13	rs7129639	C	A	-0.0524955	FALSE	FALSE	FALSE	11	17511427	0.0109584	1.78e-06	17571	genus.Alistipes.id.968	TRUE	reported	37hLpI	22.9484
14	rs8130320	A	G	-0.049002	FALSE	FALSE	FALSE	21	40580258	0.010717	4.84e-06	17571	genus.Alistipes.id.968	TRUE	reported	37hLpI	20.9064
1	rs1901739	T	G	0.115769	FALSE	FALSE	FALSE	5	114286707	0.0248626	3.59e-06	3212	genus.Allisonella.id.2174	TRUE	reported	8eWf4M	21.6814
2	rs35110698	T	C	-0.146322	FALSE	FALSE	FALSE	12	28018998	0.0320852	5.72e-06	3212	genus.Allisonella.id.2174	TRUE	reported	8eWf4M	20.7974
3	rs35778461	C	T	0.146679	FALSE	FALSE	FALSE	9	100150556	0.0297186	1.21e-06	3212	genus.Allisonella.id.2174	TRUE	reported	8eWf4M	24.3601
4	rs594561	C	T	0.112231	FALSE	FALSE	FALSE	11	88632972	0.0251681	9.41e-06	3212	genus.Allisonella.id.2174	TRUE	reported	8eWf4M	19.8849
5	rs602075	A	G	0.168974	FALSE	FALSE	FALSE	9	79110160	0.0296976	3.57e-08	3212	genus.Allisonella.id.2174	TRUE	reported	8eWf4M	32.3742
6	rs6742198	G	A	0.149152	FALSE	FALSE	FALSE	2	33607071	0.0316484	3.35e-06	3182	genus.Allisonella.id.2174	TRUE	reported	8eWf4M	22.2102
7	rs685403	G	C	-0.175203	FALSE	TRUE	TRUE	18	75370866	0.0404474	4.88e-06	3212	genus.Allisonella.id.2174	TRUE	reported	8eWf4M	18.763
8	rs76904847	G	A	0.148523	FALSE	FALSE	FALSE	7	137968010	0.0334857	6.09e-06	3182	genus.Allisonella.id.2174	TRUE	reported	8eWf4M	19.6731
9	rs7898615	T	G	0.167966	FALSE	FALSE	FALSE	10	122413451	0.0373586	8.87e-06	3212	genus.Allisonella.id.2174	TRUE	reported	8eWf4M	20.2145
1	rs17380632	A	T	0.125564	FALSE	TRUE	TRUE	3	79794395	0.0280409	9.27e-06	3009	genus.Alloprevotella.id.961	TRUE	reported	IG2LcH	20.0515
2	rs2154444	T	G	0.138234	FALSE	FALSE	FALSE	21	36053643	0.0308961	8.37e-06	3009	genus.Alloprevotella.id.961	TRUE	reported	IG2LcH	20.0182
3	rs34619204	G	A	-0.156037	FALSE	FALSE	FALSE	21	40993008	0.0344392	8.84e-06	3003	genus.Alloprevotella.id.961	TRUE	reported	IG2LcH	20.528
4	rs4364940	A	G	0.126418	FALSE	FALSE	FALSE	1	234126516	0.0282207	8.58e-06	3008	genus.Alloprevotella.id.961	TRUE	reported	IG2LcH	20.0669
5	rs4680035	A	G	-0.119599	FALSE	FALSE	FALSE	3	152805600	0.0259446	4.99e-06	3007	genus.Alloprevotella.id.961	TRUE	reported	IG2LcH	21.2503
6	rs58212166	A	G	-0.161506	FALSE	FALSE	FALSE	4	189076705	0.0359102	7.94e-06	3005	genus.Alloprevotella.id.961	TRUE	reported	IG2LcH	20.2274
1	rs10794359	T	C	-0.0953524	FALSE	FALSE	FALSE	11	1051715	0.02006	2.23e-06	4994	genus.Anaerofilum.id.2053	TRUE	reported	gO9uoK	22.5945
2	rs1563175	A	C	0.0923834	FALSE	FALSE	FALSE	2	3838940	0.0202157	5.54e-06	5051	genus.Anaerofilum.id.2053	TRUE	reported	gO9uoK	20.8838
3	rs17012738	T	G	0.0903417	FALSE	FALSE	FALSE	2	76698142	0.0200239	7.24e-06	5051	genus.Anaerofilum.id.2053	TRUE	reported	gO9uoK	20.3553
4	rs17096874	C	T	-0.126337	FALSE	FALSE	FALSE	14	30991358	0.0268919	2.86e-06	5051	genus.Anaerofilum.id.2053	TRUE	reported	gO9uoK	22.0708
5	rs17105491	G	C	-0.193107	FALSE	TRUE	TRUE	10	125294406	0.0411187	1.57e-06	4856	genus.Anaerofilum.id.2053	TRUE	reported	gO9uoK	22.0557
6	rs4244069	G	A	-0.146775	FALSE	FALSE	FALSE	12	67167461	0.0326594	9.81e-06	5030	genus.Anaerofilum.id.2053	TRUE	reported	gO9uoK	20.1969
7	rs4506496	G	A	0.10309	FALSE	FALSE	FALSE	1	247145690	0.0212861	1.49e-06	4935	genus.Anaerofilum.id.2053	TRUE	reported	gO9uoK	23.4552
8	rs712981	A	C	0.10076	FALSE	FALSE	FALSE	3	129686434	0.0202902	6.83e-07	5051	genus.Anaerofilum.id.2053	TRUE	reported	gO9uoK	24.6603
9	rs79598899	C	T	0.182586	FALSE	FALSE	FALSE	2	191139151	0.0357284	3.75e-07	4709	genus.Anaerofilum.id.2053	TRUE	reported	gO9uoK	26.1159
10	rs816292	T	C	-0.113003	FALSE	FALSE	FALSE	12	117811409	0.02204	2.64e-07	5017	genus.Anaerofilum.id.2053	TRUE	reported	gO9uoK	26.2877
11	rs9299345	T	C	-0.1364	FALSE	FALSE	FALSE	9	104339812	0.0302372	8.04e-06	5051	genus.Anaerofilum.id.2053	TRUE	reported	gO9uoK	20.349
1	rs10502061	A	G	0.0835752	FALSE	FALSE	FALSE	11	105615253	0.0192017	7.94e-06	16825	genus.Anaerostipes.id.1991	TRUE	reported	wWQJar	18.9442
2	rs13376554	A	T	0.197389	FALSE	TRUE	TRUE	1	67595108	0.0458642	7.72e-06	3101	genus.Anaerostipes.id.1991	TRUE	reported	wWQJar	18.5224
3	rs2014785	T	C	0.0515687	FALSE	FALSE	FALSE	3	171100102	0.0112199	4.68e-06	16445	genus.Anaerostipes.id.1991	TRUE	reported	wWQJar	21.125
4	rs2396460	T	C	-0.0512653	FALSE	FALSE	FALSE	2	228018671	0.0109555	2.91e-06	16912	genus.Anaerostipes.id.1991	TRUE	reported	wWQJar	21.8967
5	rs2804244	A	G	-0.053089	FALSE	FALSE	FALSE	10	117383184	0.0110983	2.04e-06	16926	genus.Anaerostipes.id.1991	TRUE	reported	wWQJar	22.8822
6	rs3900776	G	A	-0.110013	FALSE	FALSE	FALSE	9	13525082	0.0236302	2.75e-06	14694	genus.Anaerostipes.id.1991	TRUE	reported	wWQJar	21.6748
7	rs60983350	G	A	-0.0539901	FALSE	FALSE	FALSE	17	2850737	0.0116575	4.42e-06	16344	genus.Anaerostipes.id.1991	TRUE	reported	wWQJar	21.4494
8	rs62157625	T	C	0.088573	FALSE	FALSE	FALSE	2	142774333	0.0185548	1.45e-06	15215	genus.Anaerostipes.id.1991	TRUE	reported	wWQJar	22.7872
9	rs62215703	G	A	0.0644965	FALSE	FALSE	FALSE	21	25873624	0.0136702	1.98e-06	15550	genus.Anaerostipes.id.1991	TRUE	reported	wWQJar	22.2599
10	rs6474958	A	G	-0.0500065	FALSE	FALSE	FALSE	9	1582701	0.0112001	6.74e-06	16918	genus.Anaerostipes.id.1991	TRUE	reported	wWQJar	19.9347
11	rs6726833	C	A	-0.0877497	FALSE	FALSE	FALSE	2	39351569	0.0189408	3.32e-06	16924	genus.Anaerostipes.id.1991	TRUE	reported	wWQJar	21.4631
12	rs6854026	T	C	-0.0508482	FALSE	FALSE	FALSE	4	169690814	0.0109075	3.2e-06	16921	genus.Anaerostipes.id.1991	TRUE	reported	wWQJar	21.732
13	rs7193624	C	T	0.0750642	FALSE	FALSE	FALSE	16	77574020	0.0150723	5.35e-07	16926	genus.Anaerostipes.id.1991	TRUE	reported	wWQJar	24.803
14	rs7823228	G	C	-0.0621085	FALSE	TRUE	TRUE	8	128397494	0.0136614	5.84e-06	16445	genus.Anaerostipes.id.1991	TRUE	reported	wWQJar	20.6686
15	rs78735375	A	C	-0.137429	FALSE	FALSE	FALSE	19	1497547	0.0305304	5.33e-06	10360	genus.Anaerostipes.id.1991	TRUE	reported	wWQJar	20.2623
1	rs10150232	A	G	0.0567088	FALSE	FALSE	FALSE	14	30418008	0.0124877	6.68e-06	16117	genus.Anaerotruncus.id.2054	TRUE	reported	e7kNeT	20.6222
2	rs11018566	A	G	-0.156465	FALSE	FALSE	FALSE	11	89040226	0.0366032	6.14e-06	6278	genus.Anaerotruncus.id.2054	TRUE	reported	e7kNeT	18.2724
3	rs115414803	A	C	-0.144356	FALSE	FALSE	FALSE	4	88163243	0.0317524	6.83e-06	9273	genus.Anaerotruncus.id.2054	TRUE	reported	e7kNeT	20.6688
4	rs12056802	C	G	0.0774194	FALSE	TRUE	TRUE	8	74713100	0.0177178	6.13e-06	16010	genus.Anaerotruncus.id.2054	TRUE	reported	e7kNeT	19.0933
5	rs1272208	G	T	-0.0611743	FALSE	FALSE	FALSE	9	78630894	0.0129831	4.28e-06	16117	genus.Anaerotruncus.id.2054	TRUE	reported	e7kNeT	22.2015
6	rs1431492	C	T	-0.0654996	FALSE	FALSE	FALSE	3	150855371	0.0146188	7.36e-06	16560	genus.Anaerotruncus.id.2054	TRUE	reported	e7kNeT	20.0749
7	rs17734739	T	C	0.0660052	FALSE	FALSE	FALSE	2	211663702	0.014908	7.43e-06	15927	genus.Anaerotruncus.id.2054	TRUE	reported	e7kNeT	19.6027
8	rs2704155	T	A	-0.106235	TRUE	TRUE	TRUE	11	54908652	0.0234815	5.42e-06	12419	genus.Anaerotruncus.id.2054	TRUE	reported	e7kNeT	20.4683
9	rs34449434	A	C	-0.0497004	FALSE	FALSE	FALSE	12	76523655	0.0113402	9.85e-06	16117	genus.Anaerotruncus.id.2054	TRUE	reported	e7kNeT	19.2078
10	rs4669806	G	T	0.0576389	FALSE	FALSE	FALSE	2	12200752	0.0122994	2.42e-06	16566	genus.Anaerotruncus.id.2054	TRUE	reported	e7kNeT	21.9616
11	rs6494922	A	G	0.0903106	FALSE	FALSE	FALSE	15	33459867	0.0202257	6.62e-06	16067	genus.Anaerotruncus.id.2054	TRUE	reported	e7kNeT	19.9376
12	rs6563550	T	C	0.0877135	FALSE	FALSE	FALSE	13	38058413	0.0176745	2.35e-07	16566	genus.Anaerotruncus.id.2054	TRUE	reported	e7kNeT	24.6286
13	rs7155595	C	A	0.0539336	FALSE	FALSE	FALSE	14	77502546	0.0118903	7.55e-06	16553	genus.Anaerotruncus.id.2054	TRUE	reported	e7kNeT	20.5747
14	rs7675045	A	T	-0.0497815	FALSE	TRUE	TRUE	4	172808992	0.0110573	6.92e-06	16566	genus.Anaerotruncus.id.2054	TRUE	reported	e7kNeT	20.2691
15	rs8005030	C	T	0.0554447	FALSE	FALSE	FALSE	14	30607199	0.0117854	2.28e-06	16548	genus.Anaerotruncus.id.2054	TRUE	reported	e7kNeT	22.1324
16	rs9347879	T	C	0.050618	FALSE	FALSE	FALSE	6	165015261	0.011049	4.22e-06	16566	genus.Anaerotruncus.id.2054	TRUE	reported	e7kNeT	20.9877
1	rs11585893	A	G	-0.0740746	FALSE	FALSE	FALSE	1	10644351	0.0147633	1.8e-06	17821	genus.Bacteroides.id.918	TRUE	reported	5iOWiD	25.175
2	rs13207588	A	G	-0.059205	FALSE	FALSE	FALSE	6	41519430	0.0131195	7.49e-06	17707	genus.Bacteroides.id.918	TRUE	reported	5iOWiD	20.365
3	rs1340391	T	C	-0.0592004	FALSE	FALSE	FALSE	1	102960989	0.0132244	6.73e-06	18302	genus.Bacteroides.id.918	TRUE	reported	5iOWiD	20.0399
4	rs17619981	T	G	0.0880978	FALSE	FALSE	FALSE	19	24342250	0.0187002	2.69e-06	15801	genus.Bacteroides.id.918	TRUE	reported	5iOWiD	22.1941
5	rs2023437	T	C	-0.0782324	FALSE	FALSE	FALSE	14	22045949	0.0167634	5.02e-06	17484	genus.Bacteroides.id.918	TRUE	reported	5iOWiD	21.7796
6	rs2366421	T	A	-0.0528153	FALSE	TRUE	TRUE	3	62019400	0.0117124	7.65e-06	18299	genus.Bacteroides.id.918	TRUE	reported	5iOWiD	20.3341
7	rs28757219	T	A	0.0818398	FALSE	TRUE	TRUE	6	29143451	0.0170319	1.29e-06	14833	genus.Bacteroides.id.918	TRUE	reported	5iOWiD	23.089
8	rs495004	C	G	-0.0607475	FALSE	TRUE	TRUE	9	112855426	0.0129865	3.42e-06	17707	genus.Bacteroides.id.918	TRUE	reported	5iOWiD	21.8811
9	rs66474973	G	T	0.0812515	FALSE	FALSE	FALSE	20	58605432	0.0164479	6.81e-07	17405	genus.Bacteroides.id.918	TRUE	reported	5iOWiD	24.403
10	rs66710942	C	T	0.0488038	FALSE	FALSE	FALSE	3	77215327	0.0107412	5.86e-06	17821	genus.Bacteroides.id.918	TRUE	reported	5iOWiD	20.6443
11	rs6795673	C	T	0.0538565	FALSE	FALSE	FALSE	3	10593224	0.0105251	3.38e-07	18301	genus.Bacteroides.id.918	TRUE	reported	5iOWiD	26.1832
12	rs9507307	C	T	0.0604456	FALSE	FALSE	FALSE	13	24910476	0.0129128	2.13e-06	18184	genus.Bacteroides.id.918	TRUE	reported	5iOWiD	21.9124
1	rs11155559	T	C	0.0956023	FALSE	FALSE	FALSE	6	148601905	0.0212961	8.92e-06	13383	genus.Barnesiella.id.944	TRUE	reported	OQx9YM	20.1529
2	rs113258194	A	G	0.098992	FALSE	FALSE	FALSE	2	180020849	0.0214121	7.31e-06	13945	genus.Barnesiella.id.944	TRUE	reported	OQx9YM	21.3738
3	rs12909713	C	T	-0.0550716	FALSE	FALSE	FALSE	15	87145913	0.0120039	4.95e-06	14205	genus.Barnesiella.id.944	TRUE	reported	OQx9YM	21.048
4	rs13242616	T	C	-0.0583747	FALSE	FALSE	FALSE	7	122021518	0.0123176	2.29e-06	13945	genus.Barnesiella.id.944	TRUE	reported	OQx9YM	22.4594
5	rs199035	G	A	0.0559495	FALSE	FALSE	FALSE	6	23435415	0.0119716	3e-06	13945	genus.Barnesiella.id.944	TRUE	reported	OQx9YM	21.8419
6	rs2057922	G	C	0.0915241	FALSE	TRUE	TRUE	7	10076378	0.0194623	3.83e-06	14208	genus.Barnesiella.id.944	TRUE	reported	OQx9YM	22.1148
7	rs2276875	A	G	-0.0697176	FALSE	FALSE	FALSE	4	5730954	0.0139537	4.65e-07	13893	genus.Barnesiella.id.944	TRUE	reported	OQx9YM	24.9635
8	rs2428166	G	A	-0.165859	FALSE	FALSE	FALSE	6	110831148	0.0337309	8.51e-07	8091	genus.Barnesiella.id.944	TRUE	reported	OQx9YM	24.178
9	rs28418786	C	G	-0.0791324	FALSE	TRUE	TRUE	8	25834694	0.0174957	6.48e-06	13698	genus.Barnesiella.id.944	TRUE	reported	OQx9YM	20.4572
10	rs28479800	A	T	-0.09152	FALSE	TRUE	TRUE	1	206216607	0.0210002	7.93e-06	12399	genus.Barnesiella.id.944	TRUE	reported	OQx9YM	18.9926
11	rs35177866	A	G	0.0917125	FALSE	FALSE	FALSE	3	181589155	0.0190133	2.95e-06	13394	genus.Barnesiella.id.944	TRUE	reported	OQx9YM	23.267
12	rs62251337	A	G	-0.0690763	FALSE	FALSE	FALSE	3	44327429	0.0149374	4.24e-06	13945	genus.Barnesiella.id.944	TRUE	reported	OQx9YM	21.3849
13	rs72684847	T	C	-0.114369	FALSE	FALSE	FALSE	4	102616869	0.0253873	6.76e-06	12984	genus.Barnesiella.id.944	TRUE	reported	OQx9YM	20.2948
14	rs76181748	C	T	-0.0778559	FALSE	FALSE	FALSE	8	105458416	0.017164	6.78e-06	14201	genus.Barnesiella.id.944	TRUE	reported	OQx9YM	20.5753
15	rs77455852	T	G	-0.0891491	FALSE	FALSE	FALSE	5	54107036	0.0195601	3.16e-06	13394	genus.Barnesiella.id.944	TRUE	reported	OQx9YM	20.7727
16	rs79795328	A	G	-0.0818645	FALSE	FALSE	FALSE	4	114546595	0.0176441	4.23e-06	13657	genus.Barnesiella.id.944	TRUE	reported	OQx9YM	21.5275
1	rs10841473	G	C	-0.0624207	FALSE	TRUE	TRUE	12	20378911	0.0129438	1.65e-06	14777	genus.Bifidobacterium.id.436	TRUE	reported	2Ufxe4	23.2557
2	rs12022129	G	A	0.0619356	FALSE	FALSE	FALSE	1	207003374	0.0138937	8e-06	14776	genus.Bifidobacterium.id.436	TRUE	reported	2Ufxe4	19.872
3	rs12465599	A	G	0.0535787	FALSE	FALSE	FALSE	2	137074850	0.0118217	6.27e-06	14778	genus.Bifidobacterium.id.436	TRUE	reported	2Ufxe4	20.541
4	rs13020688	G	A	0.0562696	FALSE	FALSE	FALSE	2	192878532	0.0122617	4.07e-06	14666	genus.Bifidobacterium.id.436	TRUE	reported	2Ufxe4	21.0593
5	rs182549	C	T	0.119703	FALSE	FALSE	FALSE	2	136616754	0.0127294	1.28e-20	14778	genus.Bifidobacterium.id.436	TRUE	reported	2Ufxe4	88.43
6	rs1879087	C	T	0.105365	FALSE	FALSE	FALSE	2	136822223	0.0240529	1.45e-06	9066	genus.Bifidobacterium.id.436	TRUE	reported	2Ufxe4	19.1892
7	rs1961273	C	T	0.0674036	FALSE	FALSE	FALSE	2	137602926	0.0132319	3.51e-07	14778	genus.Bifidobacterium.id.436	TRUE	reported	2Ufxe4	25.9491
8	rs2491158	G	A	0.0712624	FALSE	FALSE	FALSE	10	126089703	0.015983	8.05e-06	14021	genus.Bifidobacterium.id.436	TRUE	reported	2Ufxe4	19.8794
9	rs2686790	T	C	0.070741	FALSE	FALSE	FALSE	7	48090746	0.0157926	7.5e-06	14778	genus.Bifidobacterium.id.436	TRUE	reported	2Ufxe4	20.0648
10	rs4567981	T	A	0.0562084	FALSE	TRUE	TRUE	2	49906864	0.0117923	1.93e-06	14666	genus.Bifidobacterium.id.436	TRUE	reported	2Ufxe4	22.7198
11	rs540489	T	G	-0.0637641	FALSE	FALSE	FALSE	17	72897722	0.0138746	5.19e-06	14561	genus.Bifidobacterium.id.436	TRUE	reported	2Ufxe4	21.1209
12	rs55888705	A	G	0.0546319	FALSE	FALSE	FALSE	4	1517826	0.0121139	6.67e-06	14777	genus.Bifidobacterium.id.436	TRUE	reported	2Ufxe4	20.3389
13	rs56108664	T	C	0.0729971	FALSE	FALSE	FALSE	5	537890	0.0157926	2.44e-06	13916	genus.Bifidobacterium.id.436	TRUE	reported	2Ufxe4	21.3651
14	rs5746486	T	C	-0.0536216	FALSE	FALSE	FALSE	22	18354272	0.0120801	9e-06	14778	genus.Bifidobacterium.id.436	TRUE	reported	2Ufxe4	19.7034
15	rs62181700	G	A	-0.0624643	FALSE	FALSE	FALSE	2	189805784	0.0131205	2.17e-06	14774	genus.Bifidobacterium.id.436	TRUE	reported	2Ufxe4	22.6653
16	rs6430601	T	G	0.0796261	FALSE	FALSE	FALSE	2	136854537	0.0170313	1.09e-06	14776	genus.Bifidobacterium.id.436	TRUE	reported	2Ufxe4	21.8582
17	rs7322849	T	C	0.112428	FALSE	FALSE	FALSE	13	112859829	0.0201813	1.08e-08	14778	genus.Bifidobacterium.id.436	TRUE	reported	2Ufxe4	31.0353
18	rs75344046	C	T	0.232354	FALSE	FALSE	FALSE	21	31861790	0.0505979	4.86e-06	3856	genus.Bifidobacterium.id.436	TRUE	reported	2Ufxe4	21.088
19	rs76671854	C	G	-0.0846055	FALSE	TRUE	TRUE	5	169748189	0.0184003	3.96e-06	13806	genus.Bifidobacterium.id.436	TRUE	reported	2Ufxe4	21.142
20	rs842356	G	A	0.0730449	FALSE	FALSE	FALSE	2	135344994	0.0164531	8.51e-06	14666	genus.Bifidobacterium.id.436	TRUE	reported	2Ufxe4	19.7097
21	rs857444	C	T	0.0558234	FALSE	FALSE	FALSE	6	14617591	0.0121219	3.57e-06	14777	genus.Bifidobacterium.id.436	TRUE	reported	2Ufxe4	21.2075
1	rs11069458	T	C	-0.0680947	FALSE	FALSE	FALSE	13	102402685	0.015503	7.72e-06	12856	genus.Bilophila.id.3170	TRUE	reported	Y5CAOG	19.2928
2	rs116261629	G	C	0.128112	FALSE	TRUE	TRUE	6	20505628	0.0261358	8.62e-07	11276	genus.Bilophila.id.3170	TRUE	reported	Y5CAOG	24.0275
3	rs1241171	G	A	-0.0692654	FALSE	FALSE	FALSE	1	103299921	0.0150148	4.24e-06	12856	genus.Bilophila.id.3170	TRUE	reported	Y5CAOG	21.281
4	rs1571225	C	T	0.0826826	FALSE	FALSE	FALSE	9	4940871	0.0170621	1.12e-06	12854	genus.Bilophila.id.3170	TRUE	reported	Y5CAOG	23.4834
5	rs1969927	G	A	0.0564589	FALSE	FALSE	FALSE	12	100786847	0.0126935	9.07e-06	12777	genus.Bilophila.id.3170	TRUE	reported	Y5CAOG	19.7835
6	rs2713349	A	T	0.0617228	FALSE	TRUE	TRUE	7	9510367	0.0140174	8.63e-06	12853	genus.Bilophila.id.3170	TRUE	reported	Y5CAOG	19.389
7	rs2728491	G	T	-0.0627416	FALSE	FALSE	FALSE	7	47211732	0.0139456	6.33e-06	12856	genus.Bilophila.id.3170	TRUE	reported	Y5CAOG	20.2411
8	rs3827020	C	T	0.0766479	FALSE	FALSE	FALSE	20	61980991	0.0160642	1.79e-06	12628	genus.Bilophila.id.3170	TRUE	reported	Y5CAOG	22.7657
9	rs4798126	G	A	0.073288	FALSE	FALSE	FALSE	18	3765773	0.016799	7.15e-06	12777	genus.Bilophila.id.3170	TRUE	reported	Y5CAOG	19.0327
10	rs542415	T	C	-0.0613623	FALSE	FALSE	FALSE	15	50011554	0.0133436	4.71e-06	12777	genus.Bilophila.id.3170	TRUE	reported	Y5CAOG	21.1474
11	rs60178956	G	A	-0.0624818	FALSE	FALSE	FALSE	8	90878338	0.0141485	8.06e-06	12777	genus.Bilophila.id.3170	TRUE	reported	Y5CAOG	19.5023
12	rs6793291	C	A	0.112729	FALSE	FALSE	FALSE	3	194419531	0.0241633	3.11e-06	11051	genus.Bilophila.id.3170	TRUE	reported	Y5CAOG	21.765
13	rs72676854	T	C	0.123209	FALSE	FALSE	FALSE	8	109990939	0.026882	5.62e-06	11616	genus.Bilophila.id.3170	TRUE	reported	Y5CAOG	21.0067
14	rs7802841	C	A	0.0670097	FALSE	FALSE	FALSE	7	138583840	0.0137701	1.77e-06	12856	genus.Bilophila.id.3170	TRUE	reported	Y5CAOG	23.6812
15	rs8013541	A	T	-0.0571991	FALSE	TRUE	TRUE	14	67640571	0.0125673	5.48e-06	12856	genus.Bilophila.id.3170	TRUE	reported	Y5CAOG	20.7155
16	rs9899990	A	G	-0.102702	FALSE	FALSE	FALSE	17	9121579	0.0233878	9.07e-06	12088	genus.Bilophila.id.3170	TRUE	reported	Y5CAOG	19.2833
1	rs11149971	C	T	0.117605	FALSE	FALSE	FALSE	16	77238810	0.02339	1.04e-06	16255	genus.Blautia.id.1992	TRUE	reported	JvD4eO	25.2808
2	rs113271346	C	T	0.0782682	FALSE	FALSE	FALSE	14	78062644	0.0172116	6.85e-06	17465	genus.Blautia.id.1992	TRUE	reported	JvD4eO	20.6788
3	rs115043014	G	A	-0.206605	FALSE	FALSE	FALSE	1	175757311	0.043992	5.19e-06	4902	genus.Blautia.id.1992	TRUE	reported	JvD4eO	22.0565
4	rs117001700	T	C	0.196414	FALSE	FALSE	FALSE	7	68396262	0.0441122	8.84e-06	4965	genus.Blautia.id.1992	TRUE	reported	JvD4eO	19.8257
5	rs12453000	C	T	0.0625335	FALSE	FALSE	FALSE	17	16895873	0.0129987	1.26e-06	17815	genus.Blautia.id.1992	TRUE	reported	JvD4eO	23.1432
6	rs16892041	T	C	-0.0622605	FALSE	FALSE	FALSE	6	9298640	0.0141804	8.82e-06	18276	genus.Blautia.id.1992	TRUE	reported	JvD4eO	19.2774
7	rs2788271	T	G	-0.0575596	FALSE	FALSE	FALSE	1	219117743	0.0133492	7.16e-06	18276	genus.Blautia.id.1992	TRUE	reported	JvD4eO	18.5921
8	rs3005511	A	G	0.0501085	FALSE	FALSE	FALSE	6	74605806	0.0110768	6.19e-06	18276	genus.Blautia.id.1992	TRUE	reported	JvD4eO	20.4643
9	rs4926264	T	C	0.0826207	FALSE	FALSE	FALSE	19	13420917	0.0178239	5.1e-06	18276	genus.Blautia.id.1992	TRUE	reported	JvD4eO	21.4868
10	rs67794373	C	T	0.0601709	FALSE	FALSE	FALSE	7	124210039	0.0123443	1e-06	18158	genus.Blautia.id.1992	TRUE	reported	JvD4eO	23.7597
11	rs682885	A	G	-0.0493376	FALSE	FALSE	FALSE	11	87805911	0.0107359	4.49e-06	18274	genus.Blautia.id.1992	TRUE	reported	JvD4eO	21.1194
12	rs72973581	A	G	0.125169	FALSE	FALSE	FALSE	19	1043103	0.0265408	1.74e-06	12764	genus.Blautia.id.1992	TRUE	reported	JvD4eO	22.2416
13	rs7860714	A	G	-0.0502178	FALSE	FALSE	FALSE	9	1866537	0.0109853	4.09e-06	18162	genus.Blautia.id.1992	TRUE	reported	JvD4eO	20.8975
1	rs10084203	A	G	0.0549699	FALSE	FALSE	FALSE	2	191304149	0.0123563	8.59e-06	17135	genus.Butyricicoccus.id.2055	TRUE	reported	Jz86wa	19.7913
2	rs12034718	A	G	0.0701199	FALSE	FALSE	FALSE	1	67379595	0.0158214	9.58e-06	16237	genus.Butyricicoccus.id.2055	TRUE	reported	Jz86wa	19.6424
3	rs12585793	T	C	-0.262206	FALSE	FALSE	FALSE	13	27018240	0.0564729	5.79e-06	3135	genus.Butyricicoccus.id.2055	TRUE	reported	Jz86wa	21.5579
4	rs2017189	G	T	-0.0506956	FALSE	FALSE	FALSE	4	7460153	0.011024	3.87e-06	17133	genus.Butyricicoccus.id.2055	TRUE	reported	Jz86wa	21.1476
5	rs4962426	G	T	0.0614216	FALSE	FALSE	FALSE	10	126908208	0.0135979	7.38e-06	16889	genus.Butyricicoccus.id.2055	TRUE	reported	Jz86wa	20.4032
6	rs56221232	T	C	0.0828027	FALSE	FALSE	FALSE	2	153453410	0.0167401	7.62e-07	17133	genus.Butyricicoccus.id.2055	TRUE	reported	Jz86wa	24.4667
7	rs62478070	T	G	0.224039	FALSE	FALSE	FALSE	7	157688150	0.0494959	5.94e-06	4007	genus.Butyricicoccus.id.2055	TRUE	reported	Jz86wa	20.4885
8	rs7322368	T	C	0.0815733	FALSE	FALSE	FALSE	13	100213990	0.0183167	5.52e-06	17134	genus.Butyricicoccus.id.2055	TRUE	reported	Jz86wa	19.8337
9	rs75238760	T	A	0.0619423	FALSE	TRUE	TRUE	18	22899113	0.0139942	6.8e-06	17022	genus.Butyricicoccus.id.2055	TRUE	reported	Jz86wa	19.592
1	rs11228830	A	G	0.135265	FALSE	FALSE	FALSE	11	56664962	0.0298411	6.55e-06	8974	genus.Butyricimonas.id.945	TRUE	reported	GLO0V9	20.5466
2	rs113054641	G	A	-0.144881	FALSE	FALSE	FALSE	21	16550389	0.0274574	1.74e-07	9949	genus.Butyricimonas.id.945	TRUE	reported	GLO0V9	27.8423
3	rs12304031	G	A	-0.086278	FALSE	FALSE	FALSE	12	129438771	0.0196846	6.7e-06	10658	genus.Butyricimonas.id.945	TRUE	reported	GLO0V9	19.2108
4	rs12458763	A	C	0.122037	FALSE	FALSE	FALSE	18	34091618	0.0269587	6.37e-06	10383	genus.Butyricimonas.id.945	TRUE	reported	GLO0V9	20.492
5	rs1701950	G	C	-0.105056	FALSE	TRUE	TRUE	19	51465096	0.0241047	7.68e-06	9875	genus.Butyricimonas.id.945	TRUE	reported	GLO0V9	18.9949
6	rs1862649	G	A	0.113124	FALSE	FALSE	FALSE	16	22172866	0.0248176	4.76e-06	10123	genus.Butyricimonas.id.945	TRUE	reported	GLO0V9	20.7773
7	rs2114713	G	T	0.062721	FALSE	FALSE	FALSE	15	80528373	0.0138998	6.88e-06	10734	genus.Butyricimonas.id.945	TRUE	reported	GLO0V9	20.3615
8	rs2642760	G	C	0.0713357	FALSE	TRUE	TRUE	5	62119947	0.0145396	8.58e-07	10634	genus.Butyricimonas.id.945	TRUE	reported	GLO0V9	24.0719
9	rs270727	G	C	-0.0694173	FALSE	TRUE	TRUE	1	45082825	0.0150795	5.38e-06	10634	genus.Butyricimonas.id.945	TRUE	reported	GLO0V9	21.1913
10	rs326049	C	G	0.0759694	FALSE	TRUE	TRUE	5	997217	0.0167617	8.19e-06	10557	genus.Butyricimonas.id.945	TRUE	reported	GLO0V9	20.5418
11	rs62130338	G	A	-0.0732608	FALSE	FALSE	FALSE	19	49162501	0.0158324	3.9e-06	10557	genus.Butyricimonas.id.945	TRUE	reported	GLO0V9	21.4117
12	rs62390301	T	C	-0.0872983	FALSE	FALSE	FALSE	5	159867647	0.0174893	7.42e-07	10634	genus.Butyricimonas.id.945	TRUE	reported	GLO0V9	24.9154
13	rs7083431	A	C	0.0703539	FALSE	FALSE	FALSE	10	72711156	0.0144439	8.85e-07	10737	genus.Butyricimonas.id.945	TRUE	reported	GLO0V9	23.7252
14	rs71428626	G	T	-0.133188	FALSE	FALSE	FALSE	2	83093264	0.0289905	4.8e-06	9776	genus.Butyricimonas.id.945	TRUE	reported	GLO0V9	21.1067
15	rs72814525	A	G	0.0664154	FALSE	FALSE	FALSE	10	72443070	0.0149766	8.25e-06	10736	genus.Butyricimonas.id.945	TRUE	reported	GLO0V9	19.6657
16	rs782080	T	A	0.0653488	FALSE	TRUE	TRUE	3	127468661	0.0137973	2.23e-06	10733	genus.Butyricimonas.id.945	TRUE	reported	GLO0V9	22.4328
17	rs78453362	A	G	-0.14948	FALSE	FALSE	FALSE	3	78740009	0.0327073	4.06e-06	8207	genus.Butyricimonas.id.945	TRUE	reported	GLO0V9	20.8871
18	rs9657374	C	T	0.0680719	FALSE	FALSE	FALSE	8	4834406	0.0148172	4.5e-06	10737	genus.Butyricimonas.id.945	TRUE	reported	GLO0V9	21.1058
1	rs1007475	G	T	0.118065	FALSE	FALSE	FALSE	6	148403405	0.0261271	7.92e-06	3482	genus.Butyrivibrio.id.1993	TRUE	reported	eP61ZI	20.4204
2	rs11761679	T	C	0.154775	FALSE	FALSE	FALSE	7	150596929	0.0321539	2.2e-06	3482	genus.Butyrivibrio.id.1993	TRUE	reported	eP61ZI	23.1705
3	rs142855850	A	G	0.205013	FALSE	FALSE	FALSE	10	22587900	0.0457138	6.86e-06	3234	genus.Butyrivibrio.id.1993	TRUE	reported	eP61ZI	20.1127
4	rs16934069	T	C	-0.133784	FALSE	FALSE	FALSE	9	119693164	0.0299444	8.86e-06	3482	genus.Butyrivibrio.id.1993	TRUE	reported	eP61ZI	19.9609
5	rs16941336	C	T	0.127488	FALSE	FALSE	FALSE	17	20575697	0.0267936	1.53e-06	3482	genus.Butyrivibrio.id.1993	TRUE	reported	eP61ZI	22.6398
6	rs17163238	G	A	0.140987	FALSE	FALSE	FALSE	5	128976021	0.0309117	5.51e-06	3482	genus.Butyrivibrio.id.1993	TRUE	reported	eP61ZI	20.8023
7	rs4537857	T	C	-0.12459	FALSE	FALSE	FALSE	13	27292666	0.0260992	1.8e-06	3482	genus.Butyrivibrio.id.1993	TRUE	reported	eP61ZI	22.7882
8	rs486484	A	G	-0.108349	FALSE	FALSE	FALSE	20	811507	0.0240008	6.61e-06	3456	genus.Butyrivibrio.id.1993	TRUE	reported	eP61ZI	20.3796
9	rs4928024	A	G	-0.17471	FALSE	FALSE	FALSE	3	54288503	0.0389333	8.19e-06	3481	genus.Butyrivibrio.id.1993	TRUE	reported	eP61ZI	20.137
10	rs72723662	C	T	0.224078	FALSE	FALSE	FALSE	14	76065563	0.0449336	7.86e-07	3073	genus.Butyrivibrio.id.1993	TRUE	reported	eP61ZI	24.8689
11	rs7412979	C	G	0.186779	FALSE	TRUE	TRUE	1	235580646	0.0389112	1.71e-06	3480	genus.Butyrivibrio.id.1993	TRUE	reported	eP61ZI	23.0412
12	rs74622183	A	G	-0.201027	FALSE	FALSE	FALSE	14	34150977	0.0428204	2.46e-06	3478	genus.Butyrivibrio.id.1993	TRUE	reported	eP61ZI	22.0398
13	rs77356209	T	C	0.216874	FALSE	FALSE	FALSE	18	10267733	0.0483299	6.66e-06	3379	genus.Butyrivibrio.id.1993	TRUE	reported	eP61ZI	20.1365
14	rs7752361	A	G	-0.11923	FALSE	FALSE	FALSE	6	111780705	0.0239975	7.69e-07	3481	genus.Butyrivibrio.id.1993	TRUE	reported	eP61ZI	24.6855
15	rs7763512	G	A	0.119846	FALSE	FALSE	FALSE	6	21960091	0.0253367	3.11e-06	3259	genus.Butyrivibrio.id.1993	TRUE	reported	eP61ZI	22.374
16	rs9349693	A	G	0.117973	FALSE	FALSE	FALSE	6	53939724	0.0259861	5.55e-06	3482	genus.Butyrivibrio.id.1993	TRUE	reported	eP61ZI	20.6102
1	rs10090365	A	G	-0.0834413	FALSE	FALSE	FALSE	8	138638199	0.0180989	4.17e-06	6145	genus.CandidatusSoleaferrea.id.11350	TRUE	reported	MCG9Nf	21.2549
2	rs10809135	T	C	0.0834858	FALSE	FALSE	FALSE	9	10611282	0.0182426	5.47e-06	5999	genus.CandidatusSoleaferrea.id.11350	TRUE	reported	MCG9Nf	20.9435
3	rs11153159	G	C	-0.12805	FALSE	TRUE	TRUE	6	109376647	0.0285446	4.42e-06	6101	genus.CandidatusSoleaferrea.id.11350	TRUE	reported	MCG9Nf	20.1238
4	rs12500231	A	T	0.0813853	FALSE	TRUE	TRUE	4	52935445	0.0182696	7.68e-06	6145	genus.CandidatusSoleaferrea.id.11350	TRUE	reported	MCG9Nf	19.8443
5	rs2193878	T	A	0.228255	FALSE	TRUE	TRUE	3	190349049	0.0509241	9.46e-06	3088	genus.CandidatusSoleaferrea.id.11350	TRUE	reported	MCG9Nf	20.0906
6	rs36155147	C	T	0.104966	FALSE	FALSE	FALSE	7	352368	0.0240995	5.41e-06	5958	genus.CandidatusSoleaferrea.id.11350	TRUE	reported	MCG9Nf	18.9706
7	rs386526	C	G	0.0818459	FALSE	TRUE	TRUE	10	82879688	0.0180086	8.33e-06	6144	genus.CandidatusSoleaferrea.id.11350	TRUE	reported	MCG9Nf	20.6554
8	rs4294381	T	C	0.112197	FALSE	FALSE	FALSE	1	224688107	0.023186	1.37e-06	6145	genus.CandidatusSoleaferrea.id.11350	TRUE	reported	MCG9Nf	23.4157
9	rs4678258	T	C	0.0986136	FALSE	FALSE	FALSE	3	137945192	0.0215646	5.53e-06	6101	genus.CandidatusSoleaferrea.id.11350	TRUE	reported	MCG9Nf	20.9117
10	rs6489992	A	G	-0.0840437	FALSE	FALSE	FALSE	12	115352769	0.0187031	7.89e-06	6142	genus.CandidatusSoleaferrea.id.11350	TRUE	reported	MCG9Nf	20.1923
11	rs6494306	A	G	-0.0969304	FALSE	FALSE	FALSE	15	62394540	0.0214221	5.8e-06	6145	genus.CandidatusSoleaferrea.id.11350	TRUE	reported	MCG9Nf	20.4737
12	rs6881988	G	C	-0.0819131	FALSE	TRUE	TRUE	5	172758774	0.018185	9.23e-06	6140	genus.CandidatusSoleaferrea.id.11350	TRUE	reported	MCG9Nf	20.2898
13	rs7400877	T	C	-0.0951085	FALSE	FALSE	FALSE	14	76403542	0.0212799	9.29e-06	6145	genus.CandidatusSoleaferrea.id.11350	TRUE	reported	MCG9Nf	19.9756
14	rs830149	C	G	0.184647	FALSE	TRUE	TRUE	19	47991441	0.0397237	9.58e-06	5065	genus.CandidatusSoleaferrea.id.11350	TRUE	reported	MCG9Nf	21.6064
15	rs9973954	A	G	0.0892075	FALSE	FALSE	FALSE	2	19885907	0.0195401	5.95e-06	6145	genus.CandidatusSoleaferrea.id.11350	TRUE	reported	MCG9Nf	20.8424
1	rs12404911	C	T	0.140717	FALSE	FALSE	FALSE	1	240118443	0.0304142	2.8e-06	3239	genus.Catenibacterium.id.2153	TRUE	reported	cTLzDL	21.4063
2	rs212393	G	A	-0.135254	FALSE	FALSE	FALSE	6	159485742	0.0286209	3.62e-06	3239	genus.Catenibacterium.id.2153	TRUE	reported	cTLzDL	22.3323
3	rs73128290	A	G	0.129726	FALSE	FALSE	FALSE	7	57364320	0.0284563	4.29e-06	3239	genus.Catenibacterium.id.2153	TRUE	reported	cTLzDL	20.7826
4	rs7742829	C	T	0.11411	FALSE	FALSE	FALSE	6	105089665	0.0251099	5.61e-06	3239	genus.Catenibacterium.id.2153	TRUE	reported	cTLzDL	20.6518
1	rs10461257	A	G	-0.0551969	FALSE	FALSE	FALSE	4	156131004	0.0122069	6.51e-06	15987	genus.ChristensenellaceaeR.7group.id.11283	TRUE	reported	YtL5KD	20.4464
2	rs17081797	A	G	-0.0904325	FALSE	FALSE	FALSE	18	67555560	0.0204253	3.34e-06	16324	genus.ChristensenellaceaeR.7group.id.11283	TRUE	reported	YtL5KD	19.6025
3	rs60954665	T	G	0.049815	FALSE	FALSE	FALSE	19	35883736	0.0110787	7.13e-06	16324	genus.ChristensenellaceaeR.7group.id.11283	TRUE	reported	YtL5KD	20.2181
4	rs62132810	A	G	-0.0828853	FALSE	FALSE	FALSE	19	49279227	0.0179623	5.67e-06	15066	genus.ChristensenellaceaeR.7group.id.11283	TRUE	reported	YtL5KD	21.2928
5	rs62190261	A	C	0.0958394	FALSE	FALSE	FALSE	2	230943099	0.0214723	8.74e-06	15274	genus.ChristensenellaceaeR.7group.id.11283	TRUE	reported	YtL5KD	19.922
6	rs62467127	C	T	0.114108	FALSE	FALSE	FALSE	7	118096925	0.0251983	3.25e-06	12719	genus.ChristensenellaceaeR.7group.id.11283	TRUE	reported	YtL5KD	20.5066
7	rs73952017	C	T	-0.0862164	FALSE	FALSE	FALSE	18	1779609	0.0194354	8.46e-06	15274	genus.ChristensenellaceaeR.7group.id.11283	TRUE	reported	YtL5KD	19.6786
8	rs78521377	C	T	0.124992	FALSE	FALSE	FALSE	10	126448374	0.0274797	5.61e-06	12605	genus.ChristensenellaceaeR.7group.id.11283	TRUE	reported	YtL5KD	20.689
9	rs892686	A	G	0.0514099	FALSE	FALSE	FALSE	9	83043376	0.011136	3.97e-06	16325	genus.ChristensenellaceaeR.7group.id.11283	TRUE	reported	YtL5KD	21.3126
10	rs999354	T	A	0.0580248	FALSE	TRUE	TRUE	19	34076956	0.0117185	7.01e-07	16324	genus.ChristensenellaceaeR.7group.id.11283	TRUE	reported	YtL5KD	24.5178
1	rs11264403	G	A	-0.139062	FALSE	FALSE	FALSE	1	155676492	0.0334454	7.76e-06	7285	genus.Clostridiumsensustricto1.id.1873	TRUE	reported	rASEpT	17.2878
2	rs115807074	A	G	-0.22736	FALSE	FALSE	FALSE	5	84997131	0.0492575	4.32e-06	4229	genus.Clostridiumsensustricto1.id.1873	TRUE	reported	rASEpT	21.305
3	rs11586026	A	T	0.110967	FALSE	TRUE	TRUE	1	83252771	0.0250498	8.85e-06	13095	genus.Clostridiumsensustricto1.id.1873	TRUE	reported	rASEpT	19.6236
4	rs116847295	C	T	0.110021	FALSE	FALSE	FALSE	12	43485015	0.0246032	4.58e-06	12910	genus.Clostridiumsensustricto1.id.1873	TRUE	reported	rASEpT	19.9974
5	rs12341505	G	A	0.0810718	FALSE	FALSE	FALSE	9	136710881	0.0180121	4.82e-06	14118	genus.Clostridiumsensustricto1.id.1873	TRUE	reported	rASEpT	20.2586
6	rs12490337	C	G	-0.0616879	FALSE	TRUE	TRUE	3	111482845	0.0137581	7.49e-06	14121	genus.Clostridiumsensustricto1.id.1873	TRUE	reported	rASEpT	20.104
7	rs2795528	G	A	-0.184315	FALSE	FALSE	FALSE	10	43270264	0.0392204	2.72e-06	6366	genus.Clostridiumsensustricto1.id.1873	TRUE	reported	rASEpT	22.0849
8	rs2817172	C	T	0.058139	FALSE	FALSE	FALSE	1	3041519	0.0124492	2.77e-06	13658	genus.Clostridiumsensustricto1.id.1873	TRUE	reported	rASEpT	21.8097
9	rs550843	T	C	-0.0783246	FALSE	FALSE	FALSE	6	165722832	0.0169209	2.05e-06	14102	genus.Clostridiumsensustricto1.id.1873	TRUE	reported	rASEpT	21.4263
1	rs10890671	T	C	-0.0537401	FALSE	FALSE	FALSE	11	107123199	0.0118848	6.52e-06	14334	genus.Collinsella.id.815	TRUE	reported	vwZhtr	20.4461
2	rs11597285	G	T	-0.0537947	FALSE	FALSE	FALSE	10	8589813	0.0120548	9.38e-06	14334	genus.Collinsella.id.815	TRUE	reported	vwZhtr	19.9138
3	rs12921100	A	T	0.0563759	FALSE	TRUE	TRUE	16	77283458	0.0127019	8.23e-06	14334	genus.Collinsella.id.815	TRUE	reported	vwZhtr	19.6992
4	rs1496626	T	C	-0.0722307	FALSE	FALSE	FALSE	19	31760841	0.01616	6.78e-06	14334	genus.Collinsella.id.815	TRUE	reported	vwZhtr	19.9783
5	rs149807560	C	A	-0.104264	FALSE	FALSE	FALSE	19	56526640	0.0235841	7.1e-06	13473	genus.Collinsella.id.815	TRUE	reported	vwZhtr	19.5448
6	rs2103510	G	A	0.0786551	FALSE	FALSE	FALSE	21	29355467	0.0168217	2.42e-06	14334	genus.Collinsella.id.815	TRUE	reported	vwZhtr	21.8633
7	rs2671662	C	G	-0.0567751	FALSE	TRUE	TRUE	17	47529492	0.011945	2.22e-06	14334	genus.Collinsella.id.815	TRUE	reported	vwZhtr	22.5914
8	rs59414781	C	G	0.0668866	FALSE	TRUE	TRUE	15	50026113	0.0149773	9.15e-06	14334	genus.Collinsella.id.815	TRUE	reported	vwZhtr	19.944
9	rs62102630	A	G	-0.0696299	FALSE	FALSE	FALSE	19	31879555	0.0153325	8.31e-06	14334	genus.Collinsella.id.815	TRUE	reported	vwZhtr	20.6237
10	rs62448871	C	A	-0.0540309	FALSE	FALSE	FALSE	7	24465024	0.0120324	6.78e-06	14334	genus.Collinsella.id.815	TRUE	reported	vwZhtr	20.1641
11	rs73052258	G	A	0.0930178	FALSE	FALSE	FALSE	2	195739311	0.0202658	1.72e-06	14334	genus.Collinsella.id.815	TRUE	reported	vwZhtr	21.067
12	rs75672793	A	G	-0.108908	FALSE	FALSE	FALSE	4	149818294	0.0240522	6.14e-06	12601	genus.Collinsella.id.815	TRUE	reported	vwZhtr	20.5027
13	rs9541268	C	A	0.09597	FALSE	FALSE	FALSE	13	68610061	0.0197312	8.79e-07	12914	genus.Collinsella.id.815	TRUE	reported	vwZhtr	23.6572
1	rs11532348	C	T	-0.103931	FALSE	FALSE	FALSE	12	98289796	0.0226826	5.71e-06	6364	genus.Coprobacter.id.949	TRUE	reported	7fbn2K	20.9942
2	rs12684609	T	C	0.100827	FALSE	FALSE	FALSE	9	137784868	0.0220366	6.1e-06	6364	genus.Coprobacter.id.949	TRUE	reported	7fbn2K	20.9345
3	rs12996055	A	C	0.0921817	FALSE	FALSE	FALSE	2	137223458	0.0209405	8.08e-06	6570	genus.Coprobacter.id.949	TRUE	reported	7fbn2K	19.3783
4	rs143662916	C	T	0.253264	FALSE	FALSE	FALSE	11	103549974	0.0540141	3.07e-06	3083	genus.Coprobacter.id.949	TRUE	reported	7fbn2K	21.9853
5	rs189356	G	A	0.0781125	FALSE	FALSE	FALSE	20	57574851	0.0171916	6.26e-06	6763	genus.Coprobacter.id.949	TRUE	reported	7fbn2K	20.6446
6	rs213863	C	T	-0.0887412	FALSE	FALSE	FALSE	6	97234939	0.0188377	2.35e-06	6798	genus.Coprobacter.id.949	TRUE	reported	7fbn2K	22.1918
7	rs28402691	T	C	0.110695	FALSE	FALSE	FALSE	4	96389240	0.0251199	9.56e-06	6387	genus.Coprobacter.id.949	TRUE	reported	7fbn2K	19.4188
8	rs305411	A	G	0.129218	FALSE	FALSE	FALSE	1	88233128	0.0264518	1.01e-06	6777	genus.Coprobacter.id.949	TRUE	reported	7fbn2K	23.8638
9	rs3828477	G	T	-0.091218	FALSE	FALSE	FALSE	3	46483717	0.019569	2.89e-06	6798	genus.Coprobacter.id.949	TRUE	reported	7fbn2K	21.7281
10	rs5011652	G	C	0.0899597	FALSE	TRUE	TRUE	15	91166608	0.020001	5.51e-06	6783	genus.Coprobacter.id.949	TRUE	reported	7fbn2K	20.2299
11	rs55672356	T	A	-0.193354	FALSE	TRUE	TRUE	4	34852443	0.0413815	2.74e-06	4903	genus.Coprobacter.id.949	TRUE	reported	7fbn2K	21.8321
12	rs72821405	T	C	-0.147365	FALSE	FALSE	FALSE	6	4714797	0.0319978	4.76e-06	6177	genus.Coprobacter.id.949	TRUE	reported	7fbn2K	21.2105
13	rs74919520	G	A	0.125703	FALSE	FALSE	FALSE	2	32242452	0.0276296	5.76e-06	6387	genus.Coprobacter.id.949	TRUE	reported	7fbn2K	20.6987
14	rs76001613	C	G	0.21591	FALSE	TRUE	TRUE	4	3852385	0.0493019	9.13e-06	3385	genus.Coprobacter.id.949	TRUE	reported	7fbn2K	19.1788
1	rs1010560	C	A	0.0580232	FALSE	FALSE	FALSE	1	30400301	0.0122722	1.96e-06	16723	genus.Coprococcus1.id.11301	TRUE	reported	r0dd8u	22.3544
2	rs12794898	G	T	0.0903299	FALSE	FALSE	FALSE	11	124554061	0.0197212	4.92e-06	15186	genus.Coprococcus1.id.11301	TRUE	reported	r0dd8u	20.9795
3	rs12886051	G	C	-0.0521782	FALSE	TRUE	TRUE	14	29898456	0.0118051	8.01e-06	16633	genus.Coprococcus1.id.11301	TRUE	reported	r0dd8u	19.5363
4	rs1519491	T	C	0.0499197	FALSE	FALSE	FALSE	2	22079770	0.0113558	8.95e-06	16733	genus.Coprococcus1.id.11301	TRUE	reported	r0dd8u	19.3246
5	rs1576241	A	G	-0.0510343	FALSE	FALSE	FALSE	6	72529277	0.0109535	3.33e-06	16729	genus.Coprococcus1.id.11301	TRUE	reported	r0dd8u	21.7082
6	rs1762123	C	T	-0.0891532	FALSE	FALSE	FALSE	6	150288094	0.0198554	8.01e-06	16724	genus.Coprococcus1.id.11301	TRUE	reported	r0dd8u	20.1612
7	rs2907920	A	G	0.0561173	FALSE	FALSE	FALSE	19	2600717	0.0126824	7.65e-06	16040	genus.Coprococcus1.id.11301	TRUE	reported	r0dd8u	19.5791
8	rs4277593	G	A	-0.0585649	FALSE	FALSE	FALSE	20	4319420	0.0109914	1.14e-07	16651	genus.Coprococcus1.id.11301	TRUE	reported	r0dd8u	28.3904
9	rs56405618	A	G	-0.08963	FALSE	FALSE	FALSE	4	174468316	0.0186508	1.57e-06	16379	genus.Coprococcus1.id.11301	TRUE	reported	r0dd8u	23.0946
10	rs73031725	T	C	0.167591	FALSE	FALSE	FALSE	11	134622282	0.0355224	1.98e-06	7206	genus.Coprococcus1.id.11301	TRUE	reported	r0dd8u	22.2586
11	rs73167075	T	C	0.0573137	FALSE	FALSE	FALSE	3	165693143	0.0127573	8.57e-06	16733	genus.Coprococcus1.id.11301	TRUE	reported	r0dd8u	20.1836
12	rs74101919	T	C	-0.0718989	FALSE	FALSE	FALSE	1	95424321	0.0144651	1.03e-06	16732	genus.Coprococcus1.id.11301	TRUE	reported	r0dd8u	24.7059
13	rs7784490	C	G	-0.0518543	FALSE	TRUE	TRUE	7	132556835	0.0113136	4.55e-06	16733	genus.Coprococcus1.id.11301	TRUE	reported	r0dd8u	21.0072
14	rs946513	C	T	0.205899	FALSE	FALSE	FALSE	10	15913820	0.0460018	8.62e-06	4310	genus.Coprococcus1.id.11301	TRUE	reported	r0dd8u	20.0336
1	rs10070053	A	G	0.0594312	FALSE	FALSE	FALSE	5	34794789	0.0135375	7.65e-06	11473	genus.Coprococcus2.id.11302	TRUE	reported	CWh89p	19.273
2	rs10121347	C	G	0.0925805	FALSE	TRUE	TRUE	9	16806694	0.0219459	8.31e-06	11457	genus.Coprococcus2.id.11302	TRUE	reported	CWh89p	17.7965
3	rs12634070	T	C	0.0736486	FALSE	FALSE	FALSE	3	180544880	0.0164921	9.95e-06	11457	genus.Coprococcus2.id.11302	TRUE	reported	CWh89p	19.9423
4	rs1958519	T	A	0.0665288	FALSE	TRUE	TRUE	14	86833255	0.0138558	1.58e-06	11009	genus.Coprococcus2.id.11302	TRUE	reported	CWh89p	23.0545
5	rs2482516	C	T	0.0754415	FALSE	FALSE	FALSE	9	25554068	0.0164619	4.72e-06	11483	genus.Coprococcus2.id.11302	TRUE	reported	CWh89p	21.0021
6	rs35890118	A	G	-0.066536	FALSE	FALSE	FALSE	10	129715759	0.0147661	8.26e-06	11478	genus.Coprococcus2.id.11302	TRUE	reported	CWh89p	20.304
7	rs59936925	A	T	0.117085	FALSE	TRUE	TRUE	20	49266770	0.0233995	9.38e-07	10931	genus.Coprococcus2.id.11302	TRUE	reported	CWh89p	25.0376
8	rs61823518	A	C	-0.0955381	FALSE	FALSE	FALSE	1	223688236	0.0215724	6.68e-06	10980	genus.Coprococcus2.id.11302	TRUE	reported	CWh89p	19.6135
9	rs6677933	C	T	-0.0804405	FALSE	FALSE	FALSE	1	112139008	0.0164216	1.19e-06	11483	genus.Coprococcus2.id.11302	TRUE	reported	CWh89p	23.9948
10	rs6894272	T	C	-0.113458	FALSE	FALSE	FALSE	5	33114638	0.0253003	9.53e-06	11001	genus.Coprococcus2.id.11302	TRUE	reported	CWh89p	20.1103
11	rs72680320	T	C	-0.0649382	FALSE	FALSE	FALSE	4	131125786	0.013919	2.27e-06	11009	genus.Coprococcus2.id.11302	TRUE	reported	CWh89p	21.7663
12	rs9426473	A	G	0.0727361	FALSE	FALSE	FALSE	1	4210455	0.0161662	6.31e-06	11486	genus.Coprococcus2.id.11302	TRUE	reported	CWh89p	20.2435
1	rs10810043	A	G	0.0515518	FALSE	FALSE	FALSE	9	13799809	0.0115923	9.27e-06	15833	genus.Coprococcus3.id.11303	TRUE	reported	D986R4	19.7764
2	rs11077359	T	C	-0.0645443	FALSE	FALSE	FALSE	17	76343961	0.0148833	9.64e-06	15378	genus.Coprococcus3.id.11303	TRUE	reported	D986R4	18.8069
3	rs11080344	C	T	0.0516921	FALSE	FALSE	FALSE	17	26104511	0.0113054	4.79e-06	15835	genus.Coprococcus3.id.11303	TRUE	reported	D986R4	20.9062
4	rs13247359	G	A	0.051211	FALSE	FALSE	FALSE	7	76357726	0.0113031	7.33e-06	15833	genus.Coprococcus3.id.11303	TRUE	reported	D986R4	20.5273
5	rs13394391	C	T	-0.0709302	FALSE	FALSE	FALSE	2	240727657	0.0150918	2.2e-06	15834	genus.Coprococcus3.id.11303	TRUE	reported	D986R4	22.0892
6	rs178271	T	C	0.145257	FALSE	FALSE	FALSE	22	21331556	0.0294239	7.81e-07	10794	genus.Coprococcus3.id.11303	TRUE	reported	D986R4	24.371
7	rs34731438	T	G	-0.0626607	FALSE	FALSE	FALSE	8	4234021	0.0137305	7.71e-06	15829	genus.Coprococcus3.id.11303	TRUE	reported	D986R4	20.8267
8	rs4575475	G	A	0.0619514	FALSE	FALSE	FALSE	14	99141751	0.0137787	7.04e-06	15154	genus.Coprococcus3.id.11303	TRUE	reported	D986R4	20.2155
9	rs62481985	G	C	-0.0582385	FALSE	TRUE	TRUE	8	4128340	0.0115052	4.18e-07	15472	genus.Coprococcus3.id.11303	TRUE	reported	D986R4	25.623
10	rs6994742	C	T	0.0551306	FALSE	FALSE	FALSE	8	8540070	0.0123929	7.84e-06	15834	genus.Coprococcus3.id.11303	TRUE	reported	D986R4	19.7896
11	rs7521171	G	A	-0.0596434	FALSE	FALSE	FALSE	1	149998497	0.0129279	4.32e-06	15472	genus.Coprococcus3.id.11303	TRUE	reported	D986R4	21.2849
12	rs8100692	T	C	0.0577411	FALSE	FALSE	FALSE	19	40032132	0.0113476	4.16e-07	15829	genus.Coprococcus3.id.11303	TRUE	reported	D986R4	25.8918
1	rs112893842	T	C	0.11381	FALSE	FALSE	FALSE	9	8786663	0.0232806	1.45e-06	8183	genus.DefluviitaleaceaeUCG011.id.11287	TRUE	reported	z9C7vY	23.8988
2	rs12122999	G	T	-0.0827292	FALSE	FALSE	FALSE	1	118782748	0.0181154	4.83e-06	7811	genus.DefluviitaleaceaeUCG011.id.11287	TRUE	reported	z9C7vY	20.8555
3	rs1582238	T	C	0.0805036	FALSE	FALSE	FALSE	1	118723685	0.0167257	1.57e-06	7983	genus.DefluviitaleaceaeUCG011.id.11287	TRUE	reported	z9C7vY	23.1667
4	rs28696126	A	T	-0.106503	FALSE	TRUE	TRUE	7	79734541	0.0238473	6.63e-06	7811	genus.DefluviitaleaceaeUCG011.id.11287	TRUE	reported	z9C7vY	19.9455
5	rs2892880	G	A	0.0817755	FALSE	FALSE	FALSE	4	120741726	0.0181686	6.83e-06	8182	genus.DefluviitaleaceaeUCG011.id.11287	TRUE	reported	z9C7vY	20.2582
6	rs4344384	G	T	0.0715978	FALSE	FALSE	FALSE	10	66407366	0.0156309	4.83e-06	8180	genus.DefluviitaleaceaeUCG011.id.11287	TRUE	reported	z9C7vY	20.9812
7	rs4677103	A	G	0.0977912	FALSE	FALSE	FALSE	3	72207794	0.0197263	9.6e-07	7983	genus.DefluviitaleaceaeUCG011.id.11287	TRUE	reported	z9C7vY	24.5758
8	rs55658617	T	C	0.174369	FALSE	FALSE	FALSE	21	41811003	0.0362226	2.15e-06	6663	genus.DefluviitaleaceaeUCG011.id.11287	TRUE	reported	z9C7vY	23.1728
9	rs72731813	C	T	-0.147383	FALSE	FALSE	FALSE	4	147414743	0.0293796	4.33e-07	7767	genus.DefluviitaleaceaeUCG011.id.11287	TRUE	reported	z9C7vY	25.1653
10	rs9608282	T	G	0.142939	FALSE	FALSE	FALSE	22	24804081	0.0299793	2.52e-06	7716	genus.DefluviitaleaceaeUCG011.id.11287	TRUE	reported	z9C7vY	22.7332
11	rs9725395	A	G	-0.13834	FALSE	FALSE	FALSE	1	85205632	0.029554	3.52e-06	8011	genus.DefluviitaleaceaeUCG011.id.11287	TRUE	reported	z9C7vY	21.9109
1	rs11160353	T	A	-0.0691756	FALSE	TRUE	TRUE	14	97116904	0.0147285	2.7e-06	9234	genus.Desulfovibrio.id.3173	TRUE	reported	CBF90a	22.0591
2	rs12031543	T	C	-0.127185	FALSE	FALSE	FALSE	1	68664315	0.0281887	6.55e-06	8855	genus.Desulfovibrio.id.3173	TRUE	reported	CBF90a	20.3573
3	rs1294544	A	C	0.0688782	FALSE	FALSE	FALSE	14	90986846	0.0153635	7.78e-06	9241	genus.Desulfovibrio.id.3173	TRUE	reported	CBF90a	20.0995
4	rs13066142	G	A	0.119141	FALSE	FALSE	FALSE	3	67478973	0.0250891	3.79e-06	9241	genus.Desulfovibrio.id.3173	TRUE	reported	CBF90a	22.5502
5	rs16863365	A	G	0.109402	FALSE	FALSE	FALSE	2	198089911	0.0226964	1.79e-06	8776	genus.Desulfovibrio.id.3173	TRUE	reported	CBF90a	23.2349
6	rs2032031	A	G	-0.0654931	FALSE	FALSE	FALSE	10	130170270	0.0148681	9.14e-06	9241	genus.Desulfovibrio.id.3173	TRUE	reported	CBF90a	19.4035
7	rs2590913	G	A	0.154496	FALSE	FALSE	FALSE	13	64264446	0.0339396	6.65e-06	7225	genus.Desulfovibrio.id.3173	TRUE	reported	CBF90a	20.7213
8	rs2853179	C	T	0.0811971	FALSE	FALSE	FALSE	8	105462047	0.0174234	2.42e-06	8949	genus.Desulfovibrio.id.3173	TRUE	reported	CBF90a	21.7177
9	rs4797774	G	A	0.212582	FALSE	FALSE	FALSE	18	13447995	0.0470044	5.64e-06	3476	genus.Desulfovibrio.id.3173	TRUE	reported	CBF90a	20.4538
10	rs6580353	T	C	0.0770979	FALSE	FALSE	FALSE	5	139410687	0.0169735	4.94e-06	9241	genus.Desulfovibrio.id.3173	TRUE	reported	CBF90a	20.632
11	rs72647089	T	G	-0.106594	FALSE	FALSE	FALSE	8	57972916	0.0239337	8.3e-06	8985	genus.Desulfovibrio.id.3173	TRUE	reported	CBF90a	19.8358
12	rs7729080	C	A	-0.070287	FALSE	FALSE	FALSE	5	52653978	0.0157691	9.96e-06	9241	genus.Desulfovibrio.id.3173	TRUE	reported	CBF90a	19.8671
1	rs10138457	T	C	-0.113054	FALSE	FALSE	FALSE	14	102458052	0.0261933	7.88e-06	10968	genus.Dialister.id.2183	TRUE	reported	xmYAEb	18.6291
2	rs10938938	G	A	-0.0773514	FALSE	FALSE	FALSE	4	23294359	0.0170915	7.37e-06	11401	genus.Dialister.id.2183	TRUE	reported	xmYAEb	20.4822
3	rs11071887	T	C	0.0662403	FALSE	FALSE	FALSE	15	32955095	0.0146315	5.91e-06	11989	genus.Dialister.id.2183	TRUE	reported	xmYAEb	20.4959
4	rs11166701	G	A	-0.0655301	FALSE	FALSE	FALSE	8	138295725	0.013186	5.51e-07	11720	genus.Dialister.id.2183	TRUE	reported	xmYAEb	24.6976
5	rs2314294	T	C	0.0865932	FALSE	FALSE	FALSE	16	9336862	0.0193719	8.08e-06	11339	genus.Dialister.id.2183	TRUE	reported	xmYAEb	19.9813
6	rs2435610	A	C	0.0647131	TRUE	FALSE	FALSE	7	150890034	0.0143314	5.93e-06	11984	genus.Dialister.id.2183	TRUE	reported	xmYAEb	20.3895
7	rs4747450	C	A	0.0668509	FALSE	FALSE	FALSE	10	23199653	0.0147685	5.84e-06	11987	genus.Dialister.id.2183	TRUE	reported	xmYAEb	20.4899
8	rs4753063	G	A	-0.0596297	FALSE	FALSE	FALSE	11	92267129	0.0130052	4.86e-06	11989	genus.Dialister.id.2183	TRUE	reported	xmYAEb	21.0229
9	rs517089	T	A	0.076227	FALSE	TRUE	TRUE	11	10967286	0.0170411	5.14e-06	11988	genus.Dialister.id.2183	TRUE	reported	xmYAEb	20.0089
10	rs75416973	A	G	0.0727223	FALSE	FALSE	FALSE	1	172809633	0.016451	9.46e-06	11402	genus.Dialister.id.2183	TRUE	reported	xmYAEb	19.5412
11	rs764177	C	A	-0.0601454	FALSE	FALSE	FALSE	3	45809449	0.0135366	9.61e-06	11988	genus.Dialister.id.2183	TRUE	reported	xmYAEb	19.7418
12	rs76680460	G	A	-0.161296	FALSE	FALSE	FALSE	9	25447080	0.0364332	8.19e-06	7176	genus.Dialister.id.2183	TRUE	reported	xmYAEb	19.5999
1	rs11150408	T	G	0.0488254	FALSE	FALSE	FALSE	16	81803497	0.0109063	7.06e-06	17215	genus.Dorea.id.1997	TRUE	reported	u7kFCe	20.0417
2	rs12216169	T	A	0.0881722	FALSE	TRUE	TRUE	6	116078810	0.0193683	5.33e-06	16086	genus.Dorea.id.1997	TRUE	reported	u7kFCe	20.7243
3	rs12537781	T	C	-0.055544	FALSE	FALSE	FALSE	7	154978183	0.0125223	9.15e-06	17608	genus.Dorea.id.1997	TRUE	reported	u7kFCe	19.6746
4	rs13279148	G	A	0.0715309	FALSE	FALSE	FALSE	8	127905865	0.0150878	2.25e-06	17605	genus.Dorea.id.1997	TRUE	reported	u7kFCe	22.477
5	rs1899291	C	T	0.0697217	FALSE	FALSE	FALSE	4	60992340	0.0150285	4.57e-06	17609	genus.Dorea.id.1997	TRUE	reported	u7kFCe	21.5232
6	rs3005511	A	G	0.0516127	FALSE	FALSE	FALSE	6	74605806	0.0112852	5.29e-06	17610	genus.Dorea.id.1997	TRUE	reported	u7kFCe	20.9166
7	rs345219	T	G	-0.0497368	FALSE	FALSE	FALSE	3	6826520	0.0112621	8.8e-06	17215	genus.Dorea.id.1997	TRUE	reported	u7kFCe	19.5038
8	rs3752849	G	A	0.163846	FALSE	FALSE	FALSE	11	8729057	0.036608	7.68e-06	5322	genus.Dorea.id.1997	TRUE	reported	u7kFCe	20.0318
9	rs4793307	C	T	0.0574165	FALSE	FALSE	FALSE	17	70733523	0.0122472	4.01e-06	17600	genus.Dorea.id.1997	TRUE	reported	u7kFCe	21.9787
10	rs62503162	A	G	-0.0974091	FALSE	FALSE	FALSE	8	15768657	0.0194379	7.47e-07	16210	genus.Dorea.id.1997	TRUE	reported	u7kFCe	25.1131
11	rs62583469	T	A	-0.0634136	FALSE	TRUE	TRUE	9	106815466	0.0142227	5.78e-06	16819	genus.Dorea.id.1997	TRUE	reported	u7kFCe	19.8793
12	rs73729431	C	T	-0.13745	FALSE	FALSE	FALSE	6	25078050	0.0299983	3.17e-06	9596	genus.Dorea.id.1997	TRUE	reported	u7kFCe	20.9941
13	rs78772518	A	C	0.13826	FALSE	FALSE	FALSE	8	13165357	0.0283609	3.38e-06	10858	genus.Dorea.id.1997	TRUE	reported	u7kFCe	23.7657
1	rs112205261	T	C	-0.188618	FALSE	FALSE	FALSE	1	9136139	0.0403613	3.35e-06	5036	genus.Eggerthella.id.819	TRUE	reported	jlxV4D	21.8391
2	rs13070736	A	C	-0.121331	FALSE	FALSE	FALSE	3	20807454	0.0272024	7.62e-06	5147	genus.Eggerthella.id.819	TRUE	reported	jlxV4D	19.8944
3	rs1784446	G	A	0.0907728	FALSE	FALSE	FALSE	11	102461599	0.0198096	5.23e-06	5147	genus.Eggerthella.id.819	TRUE	reported	jlxV4D	20.9972
4	rs2223081	G	A	0.102572	FALSE	FALSE	FALSE	21	29778032	0.0221108	3.89e-06	5147	genus.Eggerthella.id.819	TRUE	reported	jlxV4D	21.5203
5	rs2240838	A	G	0.0980582	FALSE	FALSE	FALSE	7	38335954	0.0197653	7.36e-07	5147	genus.Eggerthella.id.819	TRUE	reported	jlxV4D	24.6128
6	rs3851328	T	G	-0.107774	FALSE	FALSE	FALSE	2	45453805	0.0236527	4.18e-06	5147	genus.Eggerthella.id.819	TRUE	reported	jlxV4D	20.762
7	rs4985746	G	A	0.110522	FALSE	FALSE	FALSE	17	17098213	0.0247653	5.71e-06	4906	genus.Eggerthella.id.819	TRUE	reported	jlxV4D	19.9165
8	rs6430926	C	T	0.0879736	FALSE	FALSE	FALSE	2	141337454	0.0197127	8.37e-06	5147	genus.Eggerthella.id.819	TRUE	reported	jlxV4D	19.9164
9	rs67490567	T	C	0.108495	FALSE	FALSE	FALSE	15	65691324	0.0245457	8.94e-06	5083	genus.Eggerthella.id.819	TRUE	reported	jlxV4D	19.5374
10	rs76663501	C	T	0.175349	FALSE	FALSE	FALSE	20	55647869	0.0378576	4.83e-06	4814	genus.Eggerthella.id.819	TRUE	reported	jlxV4D	21.4537
1	rs11027642	C	T	0.129006	FALSE	FALSE	FALSE	11	24001840	0.0284844	4.92e-06	5583	genus.Eisenbergiella.id.11304	TRUE	reported	39hTVf	20.5118
2	rs11079158	T	C	0.100627	FALSE	FALSE	FALSE	17	53367641	0.022546	7.35e-06	5582	genus.Eisenbergiella.id.11304	TRUE	reported	39hTVf	19.9199
3	rs11938607	T	C	0.0978125	FALSE	FALSE	FALSE	4	189060431	0.0216636	8.22e-06	5583	genus.Eisenbergiella.id.11304	TRUE	reported	39hTVf	20.3859
4	rs12257723	A	C	-0.0952742	FALSE	FALSE	FALSE	10	109417101	0.0211569	8.85e-06	5582	genus.Eisenbergiella.id.11304	TRUE	reported	39hTVf	20.279
5	rs12278566	T	A	-0.121065	FALSE	TRUE	TRUE	11	124764527	0.0251658	1.65e-06	5582	genus.Eisenbergiella.id.11304	TRUE	reported	39hTVf	23.1427
6	rs12710729	C	A	0.0893384	FALSE	FALSE	FALSE	2	19973210	0.0199069	9.84e-06	5583	genus.Eisenbergiella.id.11304	TRUE	reported	39hTVf	20.1404
7	rs13258851	A	G	0.137001	FALSE	FALSE	FALSE	8	55330814	0.0302124	7.75e-06	5583	genus.Eisenbergiella.id.11304	TRUE	reported	39hTVf	20.5626
8	rs1508033	A	C	0.091546	FALSE	FALSE	FALSE	15	53375201	0.0195787	3.23e-06	5580	genus.Eisenbergiella.id.11304	TRUE	reported	39hTVf	21.8632
9	rs1553971	T	G	0.120965	FALSE	FALSE	FALSE	3	111419486	0.0263054	5.27e-06	5583	genus.Eisenbergiella.id.11304	TRUE	reported	39hTVf	21.1459
10	rs2683098	C	T	0.107319	FALSE	FALSE	FALSE	15	36178565	0.022515	2.24e-06	5582	genus.Eisenbergiella.id.11304	TRUE	reported	39hTVf	22.72
11	rs3812426	G	A	0.106447	FALSE	FALSE	FALSE	8	50822676	0.0224159	2.72e-06	5583	genus.Eisenbergiella.id.11304	TRUE	reported	39hTVf	22.5505
12	rs4462860	G	A	0.0939071	FALSE	FALSE	FALSE	21	21610254	0.0201104	4.16e-06	5460	genus.Eisenbergiella.id.11304	TRUE	reported	39hTVf	21.8049
1	rs10098492	T	C	0.132323	FALSE	FALSE	FALSE	8	113109756	0.0293688	6.41e-06	7361	genus.Enterorhabdus.id.820	TRUE	reported	SnPPPm	20.3001
2	rs11098863	T	A	-0.0966008	FALSE	TRUE	TRUE	4	127336602	0.0162677	3.06e-09	7524	genus.Enterorhabdus.id.820	TRUE	reported	SnPPPm	35.2622
3	rs114731706	T	G	0.182308	FALSE	FALSE	FALSE	2	19611953	0.0382298	2.17e-06	5956	genus.Enterorhabdus.id.820	TRUE	reported	SnPPPm	22.7409
4	rs2051957	C	T	0.0843291	FALSE	FALSE	FALSE	7	89709883	0.0189864	8.9e-06	7524	genus.Enterorhabdus.id.820	TRUE	reported	SnPPPm	19.7274
5	rs3017103	A	G	0.0980897	FALSE	FALSE	FALSE	11	62174193	0.0208995	2.94e-06	7524	genus.Enterorhabdus.id.820	TRUE	reported	SnPPPm	22.0281
6	rs73331712	T	C	0.26199	FALSE	FALSE	FALSE	12	69515102	0.055123	4.85e-06	3109	genus.Enterorhabdus.id.820	TRUE	reported	SnPPPm	22.5893
7	rs77655283	G	A	0.132988	FALSE	FALSE	FALSE	2	236439879	0.0298306	5.88e-06	7494	genus.Enterorhabdus.id.820	TRUE	reported	SnPPPm	19.8747
8	rs7923280	A	T	0.0860019	FALSE	TRUE	TRUE	10	20280612	0.0169148	5.24e-07	7524	genus.Enterorhabdus.id.820	TRUE	reported	SnPPPm	25.8512
9	rs9470637	A	T	-0.0755513	FALSE	TRUE	TRUE	6	37567189	0.0166263	5.7e-06	7524	genus.Enterorhabdus.id.820	TRUE	reported	SnPPPm	20.6487
1	rs1434153	G	A	-0.0684526	FALSE	FALSE	FALSE	2	34595533	0.0152443	6.85e-06	9662	genus.Erysipelatoclostridium.id.11381	TRUE	reported	p0fhO7	20.1634
2	rs16936671	C	T	-0.0968026	FALSE	FALSE	FALSE	10	36394609	0.0217883	6.04e-06	9488	genus.Erysipelatoclostridium.id.11381	TRUE	reported	p0fhO7	19.7391
3	rs17804233	T	C	-0.0662914	FALSE	FALSE	FALSE	5	77815056	0.0144203	4.59e-06	9783	genus.Erysipelatoclostridium.id.11381	TRUE	reported	p0fhO7	21.1332
4	rs2901723	C	A	0.0641339	FALSE	FALSE	FALSE	11	36871523	0.0144295	8.79e-06	9662	genus.Erysipelatoclostridium.id.11381	TRUE	reported	p0fhO7	19.7549
5	rs340991	A	G	-0.0740482	FALSE	FALSE	FALSE	5	34892042	0.0158891	3.75e-06	9781	genus.Erysipelatoclostridium.id.11381	TRUE	reported	p0fhO7	21.7184
6	rs34528142	C	G	-0.0875551	FALSE	TRUE	TRUE	17	71411325	0.0195556	6.13e-06	9604	genus.Erysipelatoclostridium.id.11381	TRUE	reported	p0fhO7	20.0456
7	rs3804326	A	G	0.14147	FALSE	FALSE	FALSE	6	24292185	0.0336352	9.85e-06	7028	genus.Erysipelatoclostridium.id.11381	TRUE	reported	p0fhO7	17.6905
8	rs45480394	T	G	-0.0687134	FALSE	FALSE	FALSE	19	55857777	0.0151835	7.66e-06	9604	genus.Erysipelatoclostridium.id.11381	TRUE	reported	p0fhO7	20.4804
9	rs4697572	A	G	-0.0810636	FALSE	FALSE	FALSE	4	25446787	0.0163308	7.59e-07	9779	genus.Erysipelatoclostridium.id.11381	TRUE	reported	p0fhO7	24.6397
10	rs58236560	G	T	-0.111157	FALSE	FALSE	FALSE	11	121876913	0.0234426	2.16e-06	9368	genus.Erysipelatoclostridium.id.11381	TRUE	reported	p0fhO7	22.4834
11	rs61806970	C	T	0.142548	FALSE	FALSE	FALSE	1	167818597	0.0320688	9.09e-06	8644	genus.Erysipelatoclostridium.id.11381	TRUE	reported	p0fhO7	19.7586
12	rs62060367	T	C	-0.0798013	FALSE	FALSE	FALSE	17	10151737	0.0181358	6.7e-06	9662	genus.Erysipelatoclostridium.id.11381	TRUE	reported	p0fhO7	19.3619
13	rs622418	A	G	-0.0668051	FALSE	FALSE	FALSE	9	90586043	0.0143224	3.68e-06	9783	genus.Erysipelatoclostridium.id.11381	TRUE	reported	p0fhO7	21.7563
14	rs6474512	A	C	0.067015	FALSE	FALSE	FALSE	8	38780606	0.0143201	3.02e-06	9783	genus.Erysipelatoclostridium.id.11381	TRUE	reported	p0fhO7	21.9003
15	rs710230	T	C	0.143381	FALSE	FALSE	FALSE	1	42333631	0.0281514	6.33e-07	9016	genus.Erysipelatoclostridium.id.11381	TRUE	reported	p0fhO7	25.9409
16	rs7221249	A	G	0.0839861	FALSE	FALSE	FALSE	17	10177708	0.0142741	4.31e-09	9781	genus.Erysipelatoclostridium.id.11381	TRUE	reported	p0fhO7	34.619
17	rs9590927	G	A	-0.0646003	FALSE	FALSE	FALSE	13	46372065	0.0143479	6.39e-06	9782	genus.Erysipelatoclostridium.id.11381	TRUE	reported	p0fhO7	20.2717
1	rs10164067	T	G	-0.10326	FALSE	FALSE	FALSE	18	46614602	0.0212405	1.13e-06	14427	genus.ErysipelotrichaceaeUCG003.id.11384	TRUE	reported	g124RE	23.6339
2	rs11666127	A	G	-0.0719187	FALSE	FALSE	FALSE	19	57828980	0.0161371	7.9e-06	13813	genus.ErysipelotrichaceaeUCG003.id.11384	TRUE	reported	g124RE	19.8626
3	rs11994308	C	T	0.115417	FALSE	FALSE	FALSE	8	91660344	0.0242503	1.33e-06	13558	genus.ErysipelotrichaceaeUCG003.id.11384	TRUE	reported	g124RE	22.6522
4	rs12251396	A	G	-0.0705399	FALSE	FALSE	FALSE	10	873148	0.0158766	9.52e-06	14211	genus.ErysipelotrichaceaeUCG003.id.11384	TRUE	reported	g124RE	19.7404
5	rs17798136	G	A	0.158818	FALSE	FALSE	FALSE	7	33684926	0.0347674	3.24e-06	7421	genus.ErysipelotrichaceaeUCG003.id.11384	TRUE	reported	g124RE	20.8666
6	rs214586	T	C	-0.106455	FALSE	FALSE	FALSE	6	18213637	0.024038	8.5e-06	13505	genus.ErysipelotrichaceaeUCG003.id.11384	TRUE	reported	g124RE	19.6124
7	rs2302840	T	C	-0.0871966	FALSE	FALSE	FALSE	18	43072987	0.017687	1.29e-06	14897	genus.ErysipelotrichaceaeUCG003.id.11384	TRUE	reported	g124RE	24.3046
8	rs28568391	A	G	-0.0583911	FALSE	FALSE	FALSE	10	125628540	0.0118741	6.42e-07	14544	genus.ErysipelotrichaceaeUCG003.id.11384	TRUE	reported	g124RE	24.1822
9	rs4758231	G	T	-0.0551754	FALSE	FALSE	FALSE	11	7765096	0.0122047	6.55e-06	14890	genus.ErysipelotrichaceaeUCG003.id.11384	TRUE	reported	g124RE	20.438
10	rs59068084	T	G	0.0564772	FALSE	FALSE	FALSE	4	113256737	0.0120224	3.12e-06	14544	genus.ErysipelotrichaceaeUCG003.id.11384	TRUE	reported	g124RE	22.0681
11	rs62403464	T	C	-0.0731743	FALSE	FALSE	FALSE	6	24220160	0.0156516	3.44e-06	14899	genus.ErysipelotrichaceaeUCG003.id.11384	TRUE	reported	g124RE	21.8576
12	rs6875357	C	T	0.165673	FALSE	FALSE	FALSE	5	32345671	0.0353831	6.7e-06	7034	genus.ErysipelotrichaceaeUCG003.id.11384	TRUE	reported	g124RE	21.9237
13	rs73074432	C	T	0.072154	FALSE	FALSE	FALSE	7	20554814	0.0164378	9.99e-06	14217	genus.ErysipelotrichaceaeUCG003.id.11384	TRUE	reported	g124RE	19.2679
14	rs74988980	G	A	-0.133141	FALSE	FALSE	FALSE	16	80167277	0.0348574	8.64e-06	5944	genus.ErysipelotrichaceaeUCG003.id.11384	TRUE	reported	g124RE	14.5893
15	rs75949021	T	C	-0.169667	FALSE	FALSE	FALSE	2	175403951	0.0374238	3.58e-06	6721	genus.ErysipelotrichaceaeUCG003.id.11384	TRUE	reported	g124RE	20.5541
16	rs76502207	T	C	0.144844	FALSE	FALSE	FALSE	15	86522244	0.0289929	6.41e-07	10740	genus.ErysipelotrichaceaeUCG003.id.11384	TRUE	reported	g124RE	24.9584
17	rs79396538	C	G	0.0848148	FALSE	TRUE	TRUE	14	47935928	0.0191146	8.63e-06	13750	genus.ErysipelotrichaceaeUCG003.id.11384	TRUE	reported	g124RE	19.6884
18	rs8053479	A	G	-0.0838212	FALSE	FALSE	FALSE	16	4076830	0.0186509	5.83e-06	13813	genus.ErysipelotrichaceaeUCG003.id.11384	TRUE	reported	g124RE	20.198
1	rs112767262	T	C	0.0732963	FALSE	FALSE	FALSE	16	3750623	0.0163589	8.21e-06	11771	genus.Escherichia.Shigella.id.3504	TRUE	reported	5tQfaK	20.0751
2	rs113127095	A	G	0.151009	FALSE	FALSE	FALSE	13	23253392	0.0323434	3.33e-06	8433	genus.Escherichia.Shigella.id.3504	TRUE	reported	5tQfaK	21.799
3	rs113513883	A	G	0.172283	FALSE	FALSE	FALSE	7	140678199	0.038041	5.28e-06	6280	genus.Escherichia.Shigella.id.3504	TRUE	reported	5tQfaK	20.5108
4	rs1154904	A	G	-0.0613376	FALSE	FALSE	FALSE	11	134774845	0.0130644	3.04e-06	12002	genus.Escherichia.Shigella.id.3504	TRUE	reported	5tQfaK	22.0431
5	rs11706043	T	A	0.075657	FALSE	TRUE	TRUE	3	3173016	0.0164155	5.87e-06	12001	genus.Escherichia.Shigella.id.3504	TRUE	reported	5tQfaK	21.2417
6	rs117092367	A	T	0.117362	FALSE	TRUE	TRUE	10	69394914	0.0264533	9.65e-06	10304	genus.Escherichia.Shigella.id.3504	TRUE	reported	5tQfaK	19.6831
7	rs118526	C	A	-0.0594401	FALSE	FALSE	FALSE	5	79863544	0.013598	8e-06	11853	genus.Escherichia.Shigella.id.3504	TRUE	reported	5tQfaK	19.1077
8	rs2267739	G	C	0.115505	FALSE	TRUE	TRUE	7	31136897	0.0237628	1.42e-06	11853	genus.Escherichia.Shigella.id.3504	TRUE	reported	5tQfaK	23.6271
9	rs2798105	A	G	-0.100851	FALSE	FALSE	FALSE	1	48961903	0.0222045	8.25e-06	11296	genus.Escherichia.Shigella.id.3504	TRUE	reported	5tQfaK	20.6289
10	rs35555519	C	G	0.101976	FALSE	TRUE	TRUE	16	77711641	0.0222883	4.92e-06	12002	genus.Escherichia.Shigella.id.3504	TRUE	reported	5tQfaK	20.9335
11	rs4731451	G	A	-0.0609885	FALSE	FALSE	FALSE	7	128054100	0.0135157	7.47e-06	12001	genus.Escherichia.Shigella.id.3504	TRUE	reported	5tQfaK	20.3619
12	rs57024273	T	C	0.0626172	FALSE	FALSE	FALSE	2	236515155	0.0139919	9.7e-06	11853	genus.Escherichia.Shigella.id.3504	TRUE	reported	5tQfaK	20.028
13	rs592299	T	C	-0.0592004	FALSE	FALSE	FALSE	9	136179347	0.0129486	4.77e-06	11995	genus.Escherichia.Shigella.id.3504	TRUE	reported	5tQfaK	20.9026
14	rs73208162	A	G	-0.119296	FALSE	FALSE	FALSE	21	39324484	0.024839	2.19e-06	11073	genus.Escherichia.Shigella.id.3504	TRUE	reported	5tQfaK	23.0665
15	rs7502686	G	C	-0.136384	FALSE	TRUE	TRUE	17	14173290	0.0302576	5.9e-06	9990	genus.Escherichia.Shigella.id.3504	TRUE	reported	5tQfaK	20.3168
1	rs10927394	G	T	-0.232262	FALSE	FALSE	FALSE	1	245267339	0.0512364	7.02e-06	3495	genus.Faecalibacterium.id.2057	TRUE	reported	fFdgpX	20.5494
2	rs114946999	C	T	-0.0861565	FALSE	FALSE	FALSE	2	37125235	0.01896	5.7e-06	15673	genus.Faecalibacterium.id.2057	TRUE	reported	fFdgpX	20.6489
3	rs11776390	T	C	-0.078354	FALSE	FALSE	FALSE	8	38593645	0.017183	6.4e-06	16718	genus.Faecalibacterium.id.2057	TRUE	reported	fFdgpX	20.7932
4	rs12320842	C	G	0.094833	FALSE	TRUE	TRUE	12	83502773	0.0163962	7.57e-09	17638	genus.Faecalibacterium.id.2057	TRUE	reported	fFdgpX	33.4527
5	rs1271565	C	T	-0.0576251	FALSE	FALSE	FALSE	14	64044097	0.0119649	1.3e-06	17638	genus.Faecalibacterium.id.2057	TRUE	reported	fFdgpX	23.1955
6	rs12753492	A	C	0.0641305	FALSE	FALSE	FALSE	1	14201546	0.0149933	8.8e-06	17525	genus.Faecalibacterium.id.2057	TRUE	reported	fFdgpX	18.295
7	rs2835874	T	C	-0.0866356	FALSE	FALSE	FALSE	21	39027901	0.0196496	7.54e-06	17567	genus.Faecalibacterium.id.2057	TRUE	reported	fFdgpX	19.4396
8	rs28376661	C	G	0.0504817	FALSE	TRUE	TRUE	15	47404021	0.0109368	3.66e-06	18087	genus.Faecalibacterium.id.2057	TRUE	reported	fFdgpX	21.3053
9	rs61875484	C	G	0.0817953	FALSE	TRUE	TRUE	10	128614990	0.018369	9.18e-06	16718	genus.Faecalibacterium.id.2057	TRUE	reported	fFdgpX	19.8282
10	rs6910935	A	G	0.134864	FALSE	FALSE	FALSE	6	131587157	0.0277032	1.38e-06	12640	genus.Faecalibacterium.id.2057	TRUE	reported	fFdgpX	23.6991
11	rs75499067	C	T	0.227585	FALSE	FALSE	FALSE	16	6099863	0.0465522	1.76e-06	4526	genus.Faecalibacterium.id.2057	TRUE	reported	fFdgpX	23.9004
12	rs79656633	T	C	0.145631	FALSE	FALSE	FALSE	1	111036827	0.0323019	8.14e-06	9080	genus.Faecalibacterium.id.2057	TRUE	reported	fFdgpX	20.3259
13	rs9536330	T	C	-0.048317	FALSE	FALSE	FALSE	13	53567017	0.010797	5.33e-06	18082	genus.Faecalibacterium.id.2057	TRUE	reported	fFdgpX	20.0259
1	rs11126423	C	T	0.0904399	FALSE	FALSE	FALSE	2	74195551	0.0196301	5.91e-06	13735	genus.FamilyXIIIAD3011group.id.11293	TRUE	reported	7l6kfu	21.2263
2	rs11736617	G	A	-0.0759493	FALSE	FALSE	FALSE	4	38917830	0.0172101	9.02e-06	13778	genus.FamilyXIIIAD3011group.id.11293	TRUE	reported	7l6kfu	19.4752
3	rs12812672	T	C	-0.096065	FALSE	FALSE	FALSE	12	18127597	0.020828	2.56e-06	13565	genus.FamilyXIIIAD3011group.id.11293	TRUE	reported	7l6kfu	21.2733
4	rs12911842	A	T	-0.0811976	FALSE	TRUE	TRUE	15	40047706	0.0183335	6.91e-06	14125	genus.FamilyXIIIAD3011group.id.11293	TRUE	reported	7l6kfu	19.6153
5	rs149302	T	C	-0.0645635	FALSE	FALSE	FALSE	5	14159925	0.0143225	7.48e-06	14192	genus.FamilyXIIIAD3011group.id.11293	TRUE	reported	7l6kfu	20.3206
6	rs16840310	A	G	-0.0608052	FALSE	FALSE	FALSE	1	240694163	0.0122149	6.75e-07	14201	genus.FamilyXIIIAD3011group.id.11293	TRUE	reported	7l6kfu	24.78
7	rs16940167	C	T	0.0732552	FALSE	FALSE	FALSE	15	58683697	0.0159898	3.91e-06	14201	genus.FamilyXIIIAD3011group.id.11293	TRUE	reported	7l6kfu	20.9889
8	rs17156849	G	A	-0.112891	FALSE	FALSE	FALSE	7	28603985	0.0245292	4.19e-06	13352	genus.FamilyXIIIAD3011group.id.11293	TRUE	reported	7l6kfu	21.1812
9	rs62029761	A	G	0.128753	FALSE	FALSE	FALSE	16	16006242	0.0276002	3.89e-06	9655	genus.FamilyXIIIAD3011group.id.11293	TRUE	reported	7l6kfu	21.7616
10	rs62200412	C	T	-0.0800851	FALSE	FALSE	FALSE	20	4618639	0.0163834	5.8e-07	13661	genus.FamilyXIIIAD3011group.id.11293	TRUE	reported	7l6kfu	23.8943
11	rs72730932	C	A	-0.0899559	FALSE	FALSE	FALSE	1	192019835	0.0177107	6.89e-07	13102	genus.FamilyXIIIAD3011group.id.11293	TRUE	reported	7l6kfu	25.7982
12	rs739451	C	T	0.0649589	FALSE	FALSE	FALSE	9	136678954	0.0147534	7.88e-06	14197	genus.FamilyXIIIAD3011group.id.11293	TRUE	reported	7l6kfu	19.3862
13	rs9276029	A	G	-0.0811384	FALSE	FALSE	FALSE	6	32695336	0.0185669	8.93e-06	13566	genus.FamilyXIIIAD3011group.id.11293	TRUE	reported	7l6kfu	19.0975
14	rs9837139	A	G	0.10752	FALSE	FALSE	FALSE	3	29811865	0.0240482	8.71e-06	13527	genus.FamilyXIIIAD3011group.id.11293	TRUE	reported	7l6kfu	19.9901
15	rs9852893	C	G	0.0657834	FALSE	TRUE	TRUE	3	3556826	0.0129056	3.88e-07	14184	genus.FamilyXIIIAD3011group.id.11293	TRUE	reported	7l6kfu	25.9821
1	rs112362903	A	G	-0.149047	FALSE	FALSE	FALSE	17	33761027	0.0333271	7.88e-06	8579	genus.FamilyXIIIUCG001.id.11294	TRUE	reported	gFbkrC	20.001
2	rs116979587	T	A	-0.121679	FALSE	TRUE	TRUE	15	25151194	0.0260821	3.05e-06	11989	genus.FamilyXIIIUCG001.id.11294	TRUE	reported	gFbkrC	21.7644
3	rs12049454	T	C	-0.0647298	FALSE	FALSE	FALSE	1	85228325	0.0134065	1.17e-06	12748	genus.FamilyXIIIUCG001.id.11294	TRUE	reported	gFbkrC	23.3118
4	rs1426266	T	C	-0.0665521	FALSE	FALSE	FALSE	3	188224096	0.0137151	1.25e-06	12751	genus.FamilyXIIIUCG001.id.11294	TRUE	reported	gFbkrC	23.5466
5	rs2276529	C	G	-0.0759406	FALSE	TRUE	TRUE	21	45153079	0.0165099	5.36e-06	12748	genus.FamilyXIIIUCG001.id.11294	TRUE	reported	gFbkrC	21.1572
6	rs3842897	G	A	-0.112639	FALSE	FALSE	FALSE	1	183503664	0.0242751	5.2e-06	12407	genus.FamilyXIIIUCG001.id.11294	TRUE	reported	gFbkrC	21.5307
7	rs62414802	C	T	-0.0611904	FALSE	FALSE	FALSE	6	76598635	0.013457	4.29e-06	12750	genus.FamilyXIIIUCG001.id.11294	TRUE	reported	gFbkrC	20.6762
8	rs7119679	G	A	-0.0809085	FALSE	FALSE	FALSE	11	94681786	0.0174782	3.52e-06	12445	genus.FamilyXIIIUCG001.id.11294	TRUE	reported	gFbkrC	21.4286
9	rs76463770	A	G	0.19313	FALSE	FALSE	FALSE	3	45479090	0.0419866	3.77e-06	5651	genus.FamilyXIIIUCG001.id.11294	TRUE	reported	gFbkrC	21.1581
10	rs8076666	A	G	0.088655	FALSE	FALSE	FALSE	17	78223817	0.0198094	8.02e-06	12265	genus.FamilyXIIIUCG001.id.11294	TRUE	reported	gFbkrC	20.0292
1	rs114873521	C	T	-0.130067	FALSE	FALSE	FALSE	5	168218403	0.0294087	7.13e-06	9156	genus.Flavonifractor.id.2059	TRUE	reported	pcrCxz	19.5605
2	rs11642826	G	C	0.14686	FALSE	TRUE	TRUE	16	6696929	0.0325191	6.65e-06	8151	genus.Flavonifractor.id.2059	TRUE	reported	pcrCxz	20.3954
3	rs11811696	T	C	-0.116063	FALSE	FALSE	FALSE	1	237351354	0.0241012	2.07e-06	10221	genus.Flavonifractor.id.2059	TRUE	reported	pcrCxz	23.1904
4	rs12030302	A	G	-0.0692276	FALSE	FALSE	FALSE	1	77887835	0.0137467	5.61e-07	10805	genus.Flavonifractor.id.2059	TRUE	reported	pcrCxz	25.3607
5	rs12038887	C	G	0.0942719	FALSE	TRUE	TRUE	1	102287083	0.0211646	9.37e-06	10583	genus.Flavonifractor.id.2059	TRUE	reported	pcrCxz	19.8401
6	rs34066017	A	G	0.0764294	FALSE	FALSE	FALSE	11	44849689	0.0159789	1.52e-06	10705	genus.Flavonifractor.id.2059	TRUE	reported	pcrCxz	22.8784
7	rs4949766	T	C	-0.0687466	FALSE	FALSE	FALSE	1	77569489	0.0151661	4.83e-06	10805	genus.Flavonifractor.id.2059	TRUE	reported	pcrCxz	20.5473
8	rs6761463	G	C	-0.083392	FALSE	TRUE	TRUE	2	50201547	0.0184596	8.11e-06	10805	genus.Flavonifractor.id.2059	TRUE	reported	pcrCxz	20.4081
9	rs798674	G	C	0.0637125	FALSE	TRUE	TRUE	16	96987	0.0141608	7.02e-06	10583	genus.Flavonifractor.id.2059	TRUE	reported	pcrCxz	20.2429
10	rs806808	T	C	0.0667272	FALSE	FALSE	FALSE	10	32381186	0.0136557	1.18e-06	10801	genus.Flavonifractor.id.2059	TRUE	reported	pcrCxz	23.8767
1	rs10439674	A	G	-0.0572129	FALSE	FALSE	FALSE	21	42681392	0.0130007	7.68e-06	17381	genus.Fusicatenibacter.id.11305	TRUE	reported	35DOFy	19.3667
2	rs167879	C	T	-0.0659543	FALSE	FALSE	FALSE	20	55937366	0.0148763	5.87e-06	16542	genus.Fusicatenibacter.id.11305	TRUE	reported	35DOFy	19.6562
3	rs1864685	A	C	-0.0494799	FALSE	FALSE	FALSE	17	70721782	0.0108105	4.96e-06	17374	genus.Fusicatenibacter.id.11305	TRUE	reported	35DOFy	20.9492
4	rs2025938	G	A	-0.0967298	FALSE	FALSE	FALSE	10	112177119	0.0205426	2.99e-06	15626	genus.Fusicatenibacter.id.11305	TRUE	reported	35DOFy	22.1723
5	rs2039204	T	A	-0.0497414	FALSE	TRUE	TRUE	9	130371107	0.0107941	3.94e-06	17383	genus.Fusicatenibacter.id.11305	TRUE	reported	35DOFy	21.2354
6	rs206581	A	G	-0.0568339	FALSE	FALSE	FALSE	18	10370596	0.0127894	8.96e-06	17384	genus.Fusicatenibacter.id.11305	TRUE	reported	35DOFy	19.7476
7	rs2132128	G	A	-0.0771914	FALSE	FALSE	FALSE	8	15360718	0.0160344	1.08e-06	17370	genus.Fusicatenibacter.id.11305	TRUE	reported	35DOFy	23.1755
8	rs3303	T	C	-0.0953657	FALSE	FALSE	FALSE	10	120447429	0.020407	3.94e-06	16877	genus.Fusicatenibacter.id.11305	TRUE	reported	35DOFy	21.8387
9	rs4378146	A	C	-0.0616691	FALSE	FALSE	FALSE	1	24927625	0.0125259	7.2e-07	17384	genus.Fusicatenibacter.id.11305	TRUE	reported	35DOFy	24.2392
10	rs60254196	A	G	-0.0492427	FALSE	FALSE	FALSE	7	148856720	0.0109365	5.47e-06	16978	genus.Fusicatenibacter.id.11305	TRUE	reported	35DOFy	20.2735
11	rs62187631	T	C	-0.0710571	FALSE	FALSE	FALSE	2	226649570	0.015924	4.55e-06	16522	genus.Fusicatenibacter.id.11305	TRUE	reported	35DOFy	19.9118
12	rs62353480	A	G	-0.0701397	FALSE	FALSE	FALSE	5	29595000	0.0145589	1.57e-06	16119	genus.Fusicatenibacter.id.11305	TRUE	reported	35DOFy	23.2098
13	rs6515626	G	A	0.141575	FALSE	FALSE	FALSE	20	25257001	0.0313559	7.29e-06	7796	genus.Fusicatenibacter.id.11305	TRUE	reported	35DOFy	20.3862
14	rs704418	T	C	0.0739124	FALSE	FALSE	FALSE	3	64252803	0.0151073	7.77e-07	16626	genus.Fusicatenibacter.id.11305	TRUE	reported	35DOFy	23.9366
15	rs7069626	T	C	0.0509014	FALSE	FALSE	FALSE	10	125464544	0.0111381	5.42e-06	17384	genus.Fusicatenibacter.id.11305	TRUE	reported	35DOFy	20.8852
16	rs73103914	A	G	-0.0597324	FALSE	FALSE	FALSE	12	58658311	0.0134458	8.3e-06	17384	genus.Fusicatenibacter.id.11305	TRUE	reported	35DOFy	19.7355
17	rs792108	T	C	-0.0508345	FALSE	FALSE	FALSE	2	5532793	0.0113843	8.5e-06	16978	genus.Fusicatenibacter.id.11305	TRUE	reported	35DOFy	19.939
18	rs8028026	A	G	-0.0792146	FALSE	FALSE	FALSE	15	88353215	0.0180505	8.06e-06	16522	genus.Fusicatenibacter.id.11305	TRUE	reported	35DOFy	19.259
19	rs8063430	T	C	-0.104026	FALSE	FALSE	FALSE	16	73821805	0.022217	4.93e-06	15552	genus.Fusicatenibacter.id.11305	TRUE	reported	35DOFy	21.9239
20	rs9905659	G	A	-0.061617	FALSE	FALSE	FALSE	17	70697344	0.0136576	7.31e-06	17384	genus.Fusicatenibacter.id.11305	TRUE	reported	35DOFy	20.3542
1	rs117347059	G	C	-0.128261	FALSE	TRUE	TRUE	7	129433205	0.0285123	9.17e-06	3684	genus.Gordonibacter.id.821	TRUE	reported	hCXZNx	20.2361
2	rs13412653	A	C	0.107597	FALSE	FALSE	FALSE	2	30158494	0.0239228	8.61e-06	3723	genus.Gordonibacter.id.821	TRUE	reported	hCXZNx	20.2293
3	rs16955299	G	A	-0.196423	FALSE	FALSE	FALSE	17	52957210	0.0433538	6.37e-06	3572	genus.Gordonibacter.id.821	TRUE	reported	hCXZNx	20.5272
4	rs322296	G	A	0.17869	FALSE	FALSE	FALSE	7	136937189	0.037722	4.02e-06	3595	genus.Gordonibacter.id.821	TRUE	reported	hCXZNx	22.4393
5	rs35042269	C	A	-0.180293	FALSE	FALSE	FALSE	4	8142607	0.0403296	8.11e-06	3595	genus.Gordonibacter.id.821	TRUE	reported	hCXZNx	19.9852
6	rs3765837	T	G	-0.190729	FALSE	FALSE	FALSE	1	210628449	0.0433608	7.17e-06	3556	genus.Gordonibacter.id.821	TRUE	reported	hCXZNx	19.348
7	rs4596722	A	G	0.102908	FALSE	FALSE	FALSE	9	88787144	0.0231571	9.06e-06	3723	genus.Gordonibacter.id.821	TRUE	reported	hCXZNx	19.7484
8	rs71545975	A	G	-0.153972	FALSE	FALSE	FALSE	7	47144505	0.0338918	7.04e-06	3556	genus.Gordonibacter.id.821	TRUE	reported	hCXZNx	20.6393
9	rs7220558	A	T	0.116884	FALSE	TRUE	TRUE	17	10148653	0.0234834	6.71e-07	3723	genus.Gordonibacter.id.821	TRUE	reported	hCXZNx	24.7737
10	rs72714787	C	A	0.181405	FALSE	FALSE	FALSE	4	136768501	0.0377102	1.43e-06	3723	genus.Gordonibacter.id.821	TRUE	reported	hCXZNx	23.1409
11	rs72939513	A	G	-0.21399	FALSE	FALSE	FALSE	1	83136096	0.0490592	7.98e-06	3435	genus.Gordonibacter.id.821	TRUE	reported	hCXZNx	19.0259
12	rs7294633	C	T	0.12867	FALSE	FALSE	FALSE	12	29024534	0.0249946	3.44e-07	3723	genus.Gordonibacter.id.821	TRUE	reported	hCXZNx	26.5009
13	rs76287110	A	T	-0.242965	FALSE	TRUE	TRUE	3	187450354	0.0466177	1.67e-07	3483	genus.Gordonibacter.id.821	TRUE	reported	hCXZNx	27.1634
14	rs768830	G	A	0.149852	FALSE	FALSE	FALSE	7	18970607	0.0333315	7.76e-06	3723	genus.Gordonibacter.id.821	TRUE	reported	hCXZNx	20.2124
1	rs10781340	G	A	0.0948915	FALSE	FALSE	FALSE	9	78752170	0.0203221	4.32e-06	9037	genus.Haemophilus.id.3698	TRUE	reported	eb4pOm	21.8031
2	rs10840326	C	G	-0.0677384	FALSE	TRUE	TRUE	11	9951672	0.0151463	7.37e-06	8888	genus.Haemophilus.id.3698	TRUE	reported	eb4pOm	20.0013
3	rs111582866	G	A	-0.124265	FALSE	FALSE	FALSE	16	48742489	0.026016	1.27e-06	8370	genus.Haemophilus.id.3698	TRUE	reported	eb4pOm	22.8149
4	rs12191680	C	G	0.106544	FALSE	TRUE	TRUE	6	129224488	0.0200323	1.47e-07	9115	genus.Haemophilus.id.3698	TRUE	reported	eb4pOm	28.2877
5	rs12876183	T	A	0.0749201	FALSE	TRUE	TRUE	13	85114550	0.016711	9.62e-06	9110	genus.Haemophilus.id.3698	TRUE	reported	eb4pOm	20.0999
6	rs35509	G	A	0.128249	FALSE	FALSE	FALSE	12	115493337	0.0268779	2.01e-06	8430	genus.Haemophilus.id.3698	TRUE	reported	eb4pOm	22.7676
7	rs4822728	T	C	0.0705861	FALSE	FALSE	FALSE	22	26891808	0.0151388	3.48e-06	9119	genus.Haemophilus.id.3698	TRUE	reported	eb4pOm	21.7399
8	rs56310940	G	C	-0.108393	FALSE	TRUE	TRUE	7	24360361	0.0247052	7.23e-06	9119	genus.Haemophilus.id.3698	TRUE	reported	eb4pOm	19.2499
9	rs76022354	C	T	0.244638	FALSE	FALSE	FALSE	10	94306385	0.0505504	1.83e-06	3618	genus.Haemophilus.id.3698	TRUE	reported	eb4pOm	23.4205
10	rs78909003	T	C	-0.246256	FALSE	FALSE	FALSE	9	105650242	0.0503924	1.67e-06	3559	genus.Haemophilus.id.3698	TRUE	reported	eb4pOm	23.8805
11	rs9328464	T	C	0.0723095	FALSE	FALSE	FALSE	6	8350917	0.0148799	1.42e-06	9119	genus.Haemophilus.id.3698	TRUE	reported	eb4pOm	23.615
12	rs9382510	C	T	-0.093521	FALSE	FALSE	FALSE	6	55448491	0.0172649	7.12e-08	9117	genus.Haemophilus.id.3698	TRUE	reported	eb4pOm	29.3422
13	rs9574096	A	T	-0.0736375	FALSE	TRUE	TRUE	13	36104947	0.0155227	2.18e-06	9118	genus.Haemophilus.id.3698	TRUE	reported	eb4pOm	22.5041
14	rs9895850	T	C	-0.192957	FALSE	FALSE	FALSE	17	64535013	0.0416755	2.14e-06	4592	genus.Haemophilus.id.3698	TRUE	reported	eb4pOm	21.4367
1	rs12415649	G	C	0.0839384	FALSE	TRUE	TRUE	10	125021315	0.0190567	7.88e-06	7662	genus.Holdemanella.id.11393	TRUE	reported	D7bv6U	19.4011
2	rs12513188	G	A	0.0903906	FALSE	FALSE	FALSE	4	71000791	0.0195276	4.65e-06	7700	genus.Holdemanella.id.11393	TRUE	reported	D7bv6U	21.4263
3	rs17586763	T	C	-0.227285	FALSE	FALSE	FALSE	13	50932063	0.0510135	7.72e-06	3817	genus.Holdemanella.id.11393	TRUE	reported	D7bv6U	19.8504
4	rs1830029	C	G	-0.0954096	FALSE	TRUE	TRUE	7	14728950	0.021093	5.35e-06	7456	genus.Holdemanella.id.11393	TRUE	reported	D7bv6U	20.46
5	rs1926302	G	A	-0.107972	FALSE	FALSE	FALSE	1	65153340	0.0231421	7.5e-06	7702	genus.Holdemanella.id.11393	TRUE	reported	D7bv6U	21.7679
6	rs34187114	C	A	-0.104505	FALSE	FALSE	FALSE	8	138623633	0.022601	5.13e-06	7704	genus.Holdemanella.id.11393	TRUE	reported	D7bv6U	21.3807
7	rs35228298	G	A	0.0934832	FALSE	FALSE	FALSE	3	85392882	0.0202886	7.3e-06	7456	genus.Holdemanella.id.11393	TRUE	reported	D7bv6U	21.2307
8	rs4541991	T	C	-0.0927334	FALSE	FALSE	FALSE	9	105004835	0.0194435	2.1e-06	7657	genus.Holdemanella.id.11393	TRUE	reported	D7bv6U	22.747
9	rs607782	T	C	-0.0854214	FALSE	FALSE	FALSE	6	4148609	0.0172515	7.19e-07	7456	genus.Holdemanella.id.11393	TRUE	reported	D7bv6U	24.5177
10	rs62113381	T	C	-0.105447	FALSE	FALSE	FALSE	19	7668225	0.0232029	5.54e-06	7310	genus.Holdemanella.id.11393	TRUE	reported	D7bv6U	20.6531
11	rs73011279	T	C	-0.0961669	FALSE	FALSE	FALSE	19	15020095	0.0199336	1.36e-06	7456	genus.Holdemanella.id.11393	TRUE	reported	D7bv6U	23.2744
12	rs75764681	T	C	-0.283103	FALSE	FALSE	FALSE	10	4494630	0.0598999	1.94e-06	3003	genus.Holdemanella.id.11393	TRUE	reported	D7bv6U	22.3376
13	rs761624	C	G	0.0959801	FALSE	TRUE	TRUE	6	163603171	0.0179537	1.38e-07	7706	genus.Holdemanella.id.11393	TRUE	reported	D7bv6U	28.5794
14	rs8113760	G	A	0.078999	FALSE	FALSE	FALSE	19	43851935	0.01734	4.62e-06	7456	genus.Holdemanella.id.11393	TRUE	reported	D7bv6U	20.7559
1	rs10885477	T	C	-0.135137	FALSE	FALSE	FALSE	10	115332413	0.0301894	8.6e-06	8690	genus.Holdemania.id.2157	TRUE	reported	2CDIGT	20.0372
2	rs11080063	G	A	-0.0665238	FALSE	FALSE	FALSE	17	26789271	0.0149837	6.67e-06	9103	genus.Holdemania.id.2157	TRUE	reported	2CDIGT	19.7113
3	rs111745969	A	G	0.120677	FALSE	FALSE	FALSE	15	93110222	0.0265781	3.71e-06	8233	genus.Holdemania.id.2157	TRUE	reported	2CDIGT	20.6158
4	rs113593397	A	G	-0.128935	FALSE	FALSE	FALSE	8	123973840	0.0282526	9.36e-06	8296	genus.Holdemania.id.2157	TRUE	reported	2CDIGT	20.8268
5	rs116500994	G	T	-0.13755	FALSE	FALSE	FALSE	13	81685543	0.0293386	2.34e-06	8432	genus.Holdemania.id.2157	TRUE	reported	2CDIGT	21.9809
6	rs12701617	A	G	-0.0660617	FALSE	FALSE	FALSE	7	38292857	0.0149427	9.52e-06	9106	genus.Holdemania.id.2157	TRUE	reported	2CDIGT	19.5453
7	rs150096134	T	A	0.162139	FALSE	TRUE	TRUE	12	39589195	0.0332089	2.38e-06	6906	genus.Holdemania.id.2157	TRUE	reported	2CDIGT	23.8378
8	rs1867876	T	C	0.0842919	FALSE	FALSE	FALSE	11	18768068	0.0162192	2.74e-07	9109	genus.Holdemania.id.2157	TRUE	reported	2CDIGT	27.0093
9	rs41438744	C	G	-0.12487	FALSE	TRUE	TRUE	14	102553414	0.027013	2.44e-06	8839	genus.Holdemania.id.2157	TRUE	reported	2CDIGT	21.3686
10	rs4146507	C	T	0.079488	FALSE	FALSE	FALSE	5	106209093	0.0177002	7.23e-06	9108	genus.Holdemania.id.2157	TRUE	reported	2CDIGT	20.1672
11	rs55888180	C	G	0.128671	FALSE	TRUE	TRUE	17	76443497	0.0282795	5.89e-06	8464	genus.Holdemania.id.2157	TRUE	reported	2CDIGT	20.7023
12	rs6133067	T	C	0.0910829	FALSE	FALSE	FALSE	20	3839754	0.0178561	5.17e-07	8863	genus.Holdemania.id.2157	TRUE	reported	2CDIGT	26.0196
13	rs73139538	G	A	-0.148594	FALSE	FALSE	FALSE	7	63323145	0.0327469	7.77e-06	8095	genus.Holdemania.id.2157	TRUE	reported	2CDIGT	20.5901
14	rs77293403	A	G	0.164556	FALSE	FALSE	FALSE	5	77388406	0.0341775	1.77e-06	7585	genus.Holdemania.id.2157	TRUE	reported	2CDIGT	23.182
15	rs80149660	C	T	-0.232987	FALSE	FALSE	FALSE	10	129908282	0.0519183	6.04e-06	3283	genus.Holdemania.id.2157	TRUE	reported	2CDIGT	20.1383
16	rs9500080	C	T	0.0926764	FALSE	FALSE	FALSE	6	105737322	0.0178886	4.09e-07	9106	genus.Holdemania.id.2157	TRUE	reported	2CDIGT	26.8402
17	rs9529719	T	C	0.074038	FALSE	FALSE	FALSE	13	70856516	0.0160494	5.97e-06	9107	genus.Holdemania.id.2157	TRUE	reported	2CDIGT	21.2809
18	rs967319	T	C	0.0788638	FALSE	FALSE	FALSE	3	60615680	0.0176744	8.38e-06	9108	genus.Holdemania.id.2157	TRUE	reported	2CDIGT	19.9098
1	rs10048062	C	T	-0.147352	FALSE	FALSE	FALSE	15	98476920	0.0336531	8.59e-06	3800	genus.Howardella.id.2000	TRUE	reported	LrsB4Z	19.1718
2	rs12452946	A	G	-0.105833	FALSE	FALSE	FALSE	17	17253288	0.0228941	3.8e-06	3800	genus.Howardella.id.2000	TRUE	reported	LrsB4Z	21.3696
3	rs1484873	A	G	-0.227831	FALSE	FALSE	FALSE	18	43206985	0.046335	2.56e-06	3608	genus.Howardella.id.2000	TRUE	reported	LrsB4Z	24.1773
4	rs17167098	G	A	-0.169366	FALSE	FALSE	FALSE	7	133154356	0.0352068	1.12e-06	3586	genus.Howardella.id.2000	TRUE	reported	LrsB4Z	23.1419
5	rs2154047	C	A	-0.192557	FALSE	FALSE	FALSE	14	95452797	0.0420093	9.97e-06	3623	genus.Howardella.id.2000	TRUE	reported	LrsB4Z	21.0101
6	rs36081916	T	C	-0.18123	FALSE	FALSE	FALSE	7	93527414	0.0402987	4.7e-06	3216	genus.Howardella.id.2000	TRUE	reported	LrsB4Z	20.2244
7	rs3791893	A	G	0.147035	FALSE	FALSE	FALSE	2	218819396	0.034023	9.5e-06	3795	genus.Howardella.id.2000	TRUE	reported	LrsB4Z	18.6766
8	rs609430	T	G	-0.112045	FALSE	FALSE	FALSE	4	169178315	0.0239328	3.34e-06	3798	genus.Howardella.id.2000	TRUE	reported	LrsB4Z	21.918
9	rs61771805	A	T	-0.136779	FALSE	TRUE	TRUE	1	72972799	0.0296811	4.03e-06	3612	genus.Howardella.id.2000	TRUE	reported	LrsB4Z	21.2362
10	rs672217	G	A	0.164146	FALSE	FALSE	FALSE	18	60125134	0.0349993	3.52e-06	3611	genus.Howardella.id.2000	TRUE	reported	LrsB4Z	21.9959
11	rs901099	T	G	-0.12718	FALSE	FALSE	FALSE	11	77901287	0.0250924	6.53e-07	3647	genus.Howardella.id.2000	TRUE	reported	LrsB4Z	25.6894
1	rs10044993	C	A	0.139547	FALSE	FALSE	FALSE	5	58424440	0.0316748	8.07e-06	4209	genus.Hungatella.id.11306	TRUE	reported	3HXU8d	19.4095
2	rs13128780	T	C	-0.149725	FALSE	FALSE	FALSE	4	166058998	0.0312777	1.75e-06	3999	genus.Hungatella.id.11306	TRUE	reported	3HXU8d	22.915
3	rs13249325	T	G	-0.100023	FALSE	FALSE	FALSE	8	14853525	0.0225883	9.69e-06	4209	genus.Hungatella.id.11306	TRUE	reported	3HXU8d	19.6078
4	rs17092615	G	A	0.152235	FALSE	FALSE	FALSE	14	95973619	0.0337867	7.38e-06	4009	genus.Hungatella.id.11306	TRUE	reported	3HXU8d	20.3018
5	rs72759041	G	T	-0.126025	FALSE	FALSE	FALSE	15	89577376	0.0282242	3.86e-06	3910	genus.Hungatella.id.11306	TRUE	reported	3HXU8d	19.9374
1	rs10805326	G	A	0.0775151	FALSE	FALSE	FALSE	4	14324623	0.0139665	3.55e-08	12303	genus.Intestinibacter.id.11345	TRUE	reported	akEf82	30.8034
2	rs11109097	C	T	0.0624272	FALSE	FALSE	FALSE	12	97928437	0.0138539	5.49e-06	11886	genus.Intestinibacter.id.11345	TRUE	reported	akEf82	20.305
3	rs118030283	G	A	-0.151829	FALSE	FALSE	FALSE	16	5993076	0.0324471	2.67e-06	8830	genus.Intestinibacter.id.11345	TRUE	reported	akEf82	21.8956
4	rs16938435	T	C	-0.112189	FALSE	FALSE	FALSE	9	21502923	0.0235439	1.8e-06	12303	genus.Intestinibacter.id.11345	TRUE	reported	akEf82	22.706
5	rs2098844	C	T	-0.0575295	FALSE	FALSE	FALSE	11	127703160	0.0128416	6.79e-06	12291	genus.Intestinibacter.id.11345	TRUE	reported	akEf82	20.0699
6	rs2702387	A	G	0.0608559	FALSE	FALSE	FALSE	4	179361262	0.0132145	4.26e-06	12291	genus.Intestinibacter.id.11345	TRUE	reported	akEf82	21.2081
7	rs4327025	G	A	-0.0810346	FALSE	FALSE	FALSE	15	92446683	0.0154397	1.64e-07	12303	genus.Intestinibacter.id.11345	TRUE	reported	akEf82	27.5464
8	rs447950	A	G	0.0628342	FALSE	FALSE	FALSE	5	148846426	0.0136652	5.64e-06	12303	genus.Intestinibacter.id.11345	TRUE	reported	akEf82	21.1426
9	rs478972	T	C	-0.142681	FALSE	FALSE	FALSE	11	125663184	0.0297116	1.82e-06	10333	genus.Intestinibacter.id.11345	TRUE	reported	akEf82	23.0611
10	rs6062862	A	G	0.0924508	FALSE	FALSE	FALSE	20	61325223	0.0204658	6.68e-06	12189	genus.Intestinibacter.id.11345	TRUE	reported	akEf82	20.4063
11	rs62430350	T	C	0.151096	FALSE	FALSE	FALSE	6	170918194	0.0351476	6.84e-06	7650	genus.Intestinibacter.id.11345	TRUE	reported	akEf82	18.4805
12	rs68093214	C	T	0.0662258	FALSE	FALSE	FALSE	3	70657785	0.0149877	9.26e-06	11886	genus.Intestinibacter.id.11345	TRUE	reported	akEf82	19.5246
13	rs6875660	C	T	0.0890455	FALSE	FALSE	FALSE	5	159686256	0.0193905	3.06e-06	12293	genus.Intestinibacter.id.11345	TRUE	reported	akEf82	21.0885
14	rs893394	G	A	0.0583322	FALSE	FALSE	FALSE	2	20054971	0.0130729	7.85e-06	11886	genus.Intestinibacter.id.11345	TRUE	reported	akEf82	19.9099
15	rs9348442	C	T	0.099082	FALSE	FALSE	FALSE	6	10303945	0.0221625	6.26e-06	12303	genus.Intestinibacter.id.11345	TRUE	reported	akEf82	19.9871
1	rs1000888	C	G	-0.0585038	FALSE	TRUE	TRUE	13	23343542	0.013219	9.71e-06	12090	genus.Intestinimonas.id.2062	TRUE	reported	yShKCl	19.5871
2	rs10262702	T	C	0.0918017	FALSE	FALSE	FALSE	7	66890843	0.0194885	2.06e-06	11766	genus.Intestinimonas.id.2062	TRUE	reported	yShKCl	22.1894
3	rs11258178	A	G	0.0660742	FALSE	FALSE	FALSE	10	13124513	0.0134139	6.98e-07	11766	genus.Intestinimonas.id.2062	TRUE	reported	yShKCl	24.2636
4	rs11928843	G	A	-0.0607331	FALSE	FALSE	FALSE	3	17187915	0.0132035	4.21e-06	11766	genus.Intestinimonas.id.2062	TRUE	reported	yShKCl	21.1578
5	rs12226153	A	G	-0.151142	FALSE	FALSE	FALSE	11	94364293	0.0306922	5.12e-07	9023	genus.Intestinimonas.id.2062	TRUE	reported	yShKCl	24.2502
6	rs12566247	T	A	0.0637084	FALSE	TRUE	TRUE	1	43767569	0.0135355	2.19e-06	12076	genus.Intestinimonas.id.2062	TRUE	reported	yShKCl	22.1535
7	rs17067892	C	T	0.107194	FALSE	FALSE	FALSE	8	3763540	0.0250013	6.38e-06	11544	genus.Intestinimonas.id.2062	TRUE	reported	yShKCl	18.3828
8	rs1859797	G	A	0.060368	FALSE	FALSE	FALSE	7	22007303	0.0131793	4.12e-06	11766	genus.Intestinimonas.id.2062	TRUE	reported	yShKCl	20.9812
9	rs2276760	A	G	-0.0685233	FALSE	FALSE	FALSE	3	150620956	0.0152546	7.84e-06	12081	genus.Intestinimonas.id.2062	TRUE	reported	yShKCl	20.178
10	rs2731794	C	T	0.120632	FALSE	FALSE	FALSE	5	17209391	0.0257529	1.92e-06	11079	genus.Intestinimonas.id.2062	TRUE	reported	yShKCl	21.9418
11	rs2930225	G	T	0.0729524	FALSE	FALSE	FALSE	16	85327902	0.0152948	1.35e-06	12003	genus.Intestinimonas.id.2062	TRUE	reported	yShKCl	22.7504
12	rs4113676	A	C	-0.218507	FALSE	FALSE	FALSE	20	6218922	0.0490152	7.42e-06	3170	genus.Intestinimonas.id.2062	TRUE	reported	yShKCl	19.8733
13	rs4784055	T	C	-0.175324	FALSE	FALSE	FALSE	16	58818770	0.038599	8.72e-07	3193	genus.Intestinimonas.id.2062	TRUE	reported	yShKCl	20.6315
14	rs62240188	G	A	0.130074	FALSE	FALSE	FALSE	3	10611142	0.0267179	2.2e-06	10252	genus.Intestinimonas.id.2062	TRUE	reported	yShKCl	23.7014
15	rs6934519	C	T	0.0692373	FALSE	FALSE	FALSE	6	67200802	0.0151154	8.57e-06	12089	genus.Intestinimonas.id.2062	TRUE	reported	yShKCl	20.9818
16	rs716604	A	G	0.0818068	FALSE	FALSE	FALSE	2	6514088	0.0165992	8.57e-07	12090	genus.Intestinimonas.id.2062	TRUE	reported	yShKCl	24.2886
17	rs7170984	T	C	-0.0658116	FALSE	FALSE	FALSE	15	93819735	0.0140767	2.98e-06	12090	genus.Intestinimonas.id.2062	TRUE	reported	yShKCl	21.8575
18	rs72982915	C	T	0.183158	FALSE	FALSE	FALSE	2	140898088	0.0402743	4.91e-06	5591	genus.Intestinimonas.id.2062	TRUE	reported	yShKCl	20.6822
19	rs994794	G	C	-0.141905	FALSE	TRUE	TRUE	4	114608814	0.0315074	7.31e-06	9250	genus.Intestinimonas.id.2062	TRUE	reported	yShKCl	20.2848
1	rs1031599	G	T	-0.078627	FALSE	FALSE	FALSE	3	66725825	0.0175644	6.31e-06	17398	genus.Lachnoclostridium.id.11308	TRUE	reported	MVcFgX	20.039
2	rs12566975	T	C	-0.0468097	FALSE	FALSE	FALSE	1	185091351	0.0105787	9.57e-06	17921	genus.Lachnoclostridium.id.11308	TRUE	reported	MVcFgX	19.5798
3	rs1528479	G	A	-0.0497798	FALSE	FALSE	FALSE	2	167244051	0.0111919	9.64e-06	17477	genus.Lachnoclostridium.id.11308	TRUE	reported	MVcFgX	19.7832
4	rs1997204	T	C	-0.108075	FALSE	FALSE	FALSE	12	102046595	0.0242022	5.97e-06	14138	genus.Lachnoclostridium.id.11308	TRUE	reported	MVcFgX	19.9406
5	rs2385421	A	G	0.0746186	FALSE	FALSE	FALSE	18	19743455	0.0180734	7.14e-06	17903	genus.Lachnoclostridium.id.11308	TRUE	reported	MVcFgX	17.0457
6	rs3821998	C	A	-0.0864066	FALSE	FALSE	FALSE	4	38694566	0.0192519	6.72e-06	17920	genus.Lachnoclostridium.id.11308	TRUE	reported	MVcFgX	20.1439
7	rs4738679	G	A	-0.0520267	FALSE	FALSE	FALSE	8	59370320	0.011404	4.42e-06	17921	genus.Lachnoclostridium.id.11308	TRUE	reported	MVcFgX	20.813
8	rs6112314	A	C	-0.0561715	FALSE	FALSE	FALSE	20	19300846	0.0108174	2.43e-07	17842	genus.Lachnoclostridium.id.11308	TRUE	reported	MVcFgX	26.964
9	rs615997	T	C	0.0511752	FALSE	FALSE	FALSE	3	23037786	0.0106491	2.03e-06	17911	genus.Lachnoclostridium.id.11308	TRUE	reported	MVcFgX	23.0939
10	rs61915992	A	T	0.0803876	FALSE	TRUE	TRUE	12	28169306	0.0172209	2.67e-06	16773	genus.Lachnoclostridium.id.11308	TRUE	reported	MVcFgX	21.7905
11	rs62028349	G	C	0.0469989	FALSE	TRUE	TRUE	16	27217620	0.0105971	9.17e-06	17922	genus.Lachnoclostridium.id.11308	TRUE	reported	MVcFgX	19.6699
12	rs62285313	A	G	0.0864203	FALSE	FALSE	FALSE	3	177470032	0.0181565	1.58e-06	16991	genus.Lachnoclostridium.id.11308	TRUE	reported	MVcFgX	22.6551
13	rs72829893	G	T	0.117472	FALSE	FALSE	FALSE	17	46694541	0.0268103	5.58e-06	12404	genus.Lachnoclostridium.id.11308	TRUE	reported	MVcFgX	19.1985
14	rs78068103	A	G	0.0886199	FALSE	FALSE	FALSE	17	13816159	0.0194248	3.67e-06	17477	genus.Lachnoclostridium.id.11308	TRUE	reported	MVcFgX	20.8137
15	rs789029	C	T	-0.0641289	FALSE	FALSE	FALSE	18	1053252	0.0137974	3.75e-06	17922	genus.Lachnoclostridium.id.11308	TRUE	reported	MVcFgX	21.6029
1	rs13157098	A	G	-0.0768058	FALSE	FALSE	FALSE	5	176802250	0.0155312	5.99e-07	15947	genus.Lachnospira.id.2004	TRUE	reported	uch6X7	24.4556
2	rs159484	G	A	0.0794668	FALSE	FALSE	FALSE	4	111995627	0.0176999	6.68e-06	16487	genus.Lachnospira.id.2004	TRUE	reported	uch6X7	20.1573
3	rs2326833	C	G	-0.078495	FALSE	TRUE	TRUE	6	6893668	0.017109	4.6e-06	15632	genus.Lachnospira.id.2004	TRUE	reported	uch6X7	21.0491
4	rs2520509	A	G	0.0519063	FALSE	FALSE	FALSE	12	91006514	0.011578	7.42e-06	16500	genus.Lachnospira.id.2004	TRUE	reported	uch6X7	20.099
5	rs4686798	T	C	0.0531826	FALSE	FALSE	FALSE	3	186445436	0.0113747	2.74e-06	16497	genus.Lachnospira.id.2004	TRUE	reported	uch6X7	21.8603
6	rs4923324	G	A	-0.0617321	FALSE	FALSE	FALSE	11	25962890	0.0133387	2.44e-06	16490	genus.Lachnospira.id.2004	TRUE	reported	uch6X7	21.4189
7	rs56791201	T	C	0.051823	FALSE	FALSE	FALSE	2	57701660	0.0110697	2.93e-06	16486	genus.Lachnospira.id.2004	TRUE	reported	uch6X7	21.9167
1	rs10093861	G	A	-0.0568869	FALSE	FALSE	FALSE	8	121244406	0.0121152	3.06e-06	13772	genus.LachnospiraceaeFCS020group.id.11314	TRUE	reported	CXqhiV	22.0477
2	rs113859143	G	C	-0.108906	FALSE	TRUE	TRUE	5	109403564	0.0242055	2.55e-06	13238	genus.LachnospiraceaeFCS020group.id.11314	TRUE	reported	CXqhiV	20.2432
3	rs12078956	C	G	0.106101	FALSE	TRUE	TRUE	1	35328576	0.0222904	2.15e-06	13101	genus.LachnospiraceaeFCS020group.id.11314	TRUE	reported	CXqhiV	22.657
4	rs1254846	G	A	0.105963	FALSE	FALSE	FALSE	10	44346094	0.0232501	5.6e-06	13172	genus.LachnospiraceaeFCS020group.id.11314	TRUE	reported	CXqhiV	20.7709
5	rs1363769	T	C	-0.200628	FALSE	FALSE	FALSE	19	17865305	0.0449372	1.58e-06	3555	genus.LachnospiraceaeFCS020group.id.11314	TRUE	reported	CXqhiV	19.933
6	rs2322265	C	T	-0.0666305	FALSE	FALSE	FALSE	4	166588085	0.0141577	5.21e-06	13772	genus.LachnospiraceaeFCS020group.id.11314	TRUE	reported	CXqhiV	22.1495
7	rs2862811	T	C	0.0564927	FALSE	FALSE	FALSE	3	165996415	0.0121736	3.92e-06	13772	genus.LachnospiraceaeFCS020group.id.11314	TRUE	reported	CXqhiV	21.5351
8	rs35035870	T	C	-0.190615	FALSE	FALSE	FALSE	11	3248876	0.0414403	2.62e-06	5642	genus.LachnospiraceaeFCS020group.id.11314	TRUE	reported	CXqhiV	21.1578
9	rs369444	C	G	0.125481	FALSE	TRUE	TRUE	16	23631307	0.0259008	3.15e-06	12465	genus.LachnospiraceaeFCS020group.id.11314	TRUE	reported	CXqhiV	23.471
10	rs3999074	G	T	-0.0550587	FALSE	FALSE	FALSE	10	65563647	0.0121847	6.55e-06	13772	genus.LachnospiraceaeFCS020group.id.11314	TRUE	reported	CXqhiV	20.4185
11	rs4452603	T	G	0.0604208	FALSE	FALSE	FALSE	6	71966268	0.0135965	8.98e-06	13487	genus.LachnospiraceaeFCS020group.id.11314	TRUE	reported	CXqhiV	19.748
12	rs62140927	C	T	0.0613709	FALSE	FALSE	FALSE	2	53523566	0.0131055	2.38e-06	13771	genus.LachnospiraceaeFCS020group.id.11314	TRUE	reported	CXqhiV	21.929
13	rs7249113	G	A	0.0679483	FALSE	FALSE	FALSE	19	2571232	0.0133496	3.72e-07	13534	genus.LachnospiraceaeFCS020group.id.11314	TRUE	reported	CXqhiV	25.9073
14	rs72793667	A	G	-0.116881	FALSE	FALSE	FALSE	2	53946431	0.0246589	1.63e-06	12396	genus.LachnospiraceaeFCS020group.id.11314	TRUE	reported	CXqhiV	22.4667
15	rs9308097	A	G	0.055381	FALSE	FALSE	FALSE	4	165786478	0.0123659	7.47e-06	13542	genus.LachnospiraceaeFCS020group.id.11314	TRUE	reported	CXqhiV	20.0571
16	rs9788306	C	T	-0.062804	FALSE	FALSE	FALSE	13	40419314	0.0130744	1.39e-06	13772	genus.LachnospiraceaeFCS020group.id.11314	TRUE	reported	CXqhiV	23.0743
17	rs9919338	G	C	-0.0553339	FALSE	TRUE	TRUE	1	118425334	0.0120621	4.91e-06	13768	genus.LachnospiraceaeFCS020group.id.11314	TRUE	reported	CXqhiV	21.0443
1	rs117467633	T	C	-0.169687	FALSE	FALSE	FALSE	17	21157406	0.0383169	9.13e-06	5077	genus.LachnospiraceaeNC2004group.id.11316	TRUE	reported	eAmf70	19.6119
2	rs12127733	G	A	0.115182	FALSE	FALSE	FALSE	1	234157721	0.0246006	3.11e-06	6226	genus.LachnospiraceaeNC2004group.id.11316	TRUE	reported	eAmf70	21.9217
3	rs12208226	C	A	-0.154739	FALSE	FALSE	FALSE	6	22725908	0.0340372	9.75e-06	5620	genus.LachnospiraceaeNC2004group.id.11316	TRUE	reported	eAmf70	20.6677
4	rs12863463	G	A	-0.156365	FALSE	FALSE	FALSE	13	47512191	0.0345372	6.04e-06	5516	genus.LachnospiraceaeNC2004group.id.11316	TRUE	reported	eAmf70	20.4977
5	rs1331592	C	G	0.0948806	FALSE	TRUE	TRUE	9	122239986	0.0208369	5.34e-06	6328	genus.LachnospiraceaeNC2004group.id.11316	TRUE	reported	eAmf70	20.7343
6	rs17067076	G	A	-0.154631	FALSE	FALSE	FALSE	18	58229086	0.0352194	5.61e-06	4449	genus.LachnospiraceaeNC2004group.id.11316	TRUE	reported	eAmf70	19.2767
7	rs1928659	T	C	0.102522	FALSE	FALSE	FALSE	9	29334137	0.0226445	6.17e-06	5516	genus.LachnospiraceaeNC2004group.id.11316	TRUE	reported	eAmf70	20.4978
8	rs1929743	T	C	0.0837206	FALSE	FALSE	FALSE	13	76829562	0.0190318	9.06e-06	6330	genus.LachnospiraceaeNC2004group.id.11316	TRUE	reported	eAmf70	19.351
9	rs3756315	A	G	-0.0883469	FALSE	FALSE	FALSE	5	149544722	0.0188397	3.33e-06	6328	genus.LachnospiraceaeNC2004group.id.11316	TRUE	reported	eAmf70	21.9905
10	rs6116753	G	A	0.0994748	FALSE	FALSE	FALSE	20	5330700	0.0209139	2.92e-06	6278	genus.LachnospiraceaeNC2004group.id.11316	TRUE	reported	eAmf70	22.6233
1	rs2861203	G	A	0.0572304	FALSE	FALSE	FALSE	3	172950553	0.0127279	7.37e-06	15305	genus.LachnospiraceaeND3007group.id.11317	TRUE	reported	cyH09X	20.2181
2	rs72776675	T	C	-0.0647067	FALSE	FALSE	FALSE	10	14137663	0.014797	8.72e-06	15302	genus.LachnospiraceaeND3007group.id.11317	TRUE	reported	cyH09X	19.1228
3	rs9932954	A	G	-0.0561864	FALSE	FALSE	FALSE	16	1100633	0.0115984	1.25e-06	15222	genus.LachnospiraceaeND3007group.id.11317	TRUE	reported	cyH09X	23.4674
1	rs10952110	G	T	0.0487709	FALSE	FALSE	FALSE	7	8497922	0.0109614	9.08e-06	16764	genus.LachnospiraceaeNK4A136group.id.11319	TRUE	reported	jj6zMm	19.7964
2	rs11263806	A	G	-0.0524615	FALSE	FALSE	FALSE	17	35240097	0.0116758	5.07e-06	17236	genus.LachnospiraceaeNK4A136group.id.11319	TRUE	reported	jj6zMm	20.1887
3	rs12362320	G	C	0.0573168	FALSE	TRUE	TRUE	11	3922055	0.0115466	8.04e-07	16764	genus.LachnospiraceaeNK4A136group.id.11319	TRUE	reported	jj6zMm	24.6407
4	rs12611395	A	G	-0.0902532	FALSE	FALSE	FALSE	19	21806125	0.0199652	5.83e-06	16486	genus.LachnospiraceaeNK4A136group.id.11319	TRUE	reported	jj6zMm	20.4351
5	rs160061	A	G	0.0513831	FALSE	FALSE	FALSE	5	6116659	0.0108094	2.12e-06	17234	genus.LachnospiraceaeNK4A136group.id.11319	TRUE	reported	jj6zMm	22.5963
6	rs28540839	A	C	0.0508285	FALSE	FALSE	FALSE	8	84735080	0.0110591	9.34e-06	16764	genus.LachnospiraceaeNK4A136group.id.11319	TRUE	reported	jj6zMm	21.1239
7	rs2880566	T	C	0.0599578	FALSE	FALSE	FALSE	17	30016653	0.0134693	5.61e-06	17232	genus.LachnospiraceaeNK4A136group.id.11319	TRUE	reported	jj6zMm	19.8155
8	rs4955932	T	C	-0.0492283	FALSE	FALSE	FALSE	3	55181375	0.0109388	7.05e-06	17236	genus.LachnospiraceaeNK4A136group.id.11319	TRUE	reported	jj6zMm	20.2531
9	rs59805249	T	C	0.0936162	FALSE	FALSE	FALSE	5	90289997	0.0207982	9.45e-06	15195	genus.LachnospiraceaeNK4A136group.id.11319	TRUE	reported	jj6zMm	20.2605
10	rs68104925	T	C	-0.0549104	FALSE	FALSE	FALSE	14	100177681	0.0115385	2.37e-06	17227	genus.LachnospiraceaeNK4A136group.id.11319	TRUE	reported	jj6zMm	22.647
11	rs7073658	T	G	-0.0499621	FALSE	FALSE	FALSE	10	62175024	0.0109693	5.27e-06	17236	genus.LachnospiraceaeNK4A136group.id.11319	TRUE	reported	jj6zMm	20.7456
12	rs73044693	A	G	-0.10758	FALSE	FALSE	FALSE	19	51256120	0.0229884	3.57e-06	12773	genus.LachnospiraceaeNK4A136group.id.11319	TRUE	reported	jj6zMm	21.9
13	rs7616165	G	T	-0.230542	FALSE	FALSE	FALSE	3	190415145	0.0483465	2.77e-06	4094	genus.LachnospiraceaeNK4A136group.id.11319	TRUE	reported	jj6zMm	22.739
14	rs76193507	A	G	-0.22973	FALSE	FALSE	FALSE	3	161749981	0.0499776	2.93e-06	3578	genus.LachnospiraceaeNK4A136group.id.11319	TRUE	reported	jj6zMm	21.1293
15	rs7832116	A	G	-0.0714756	FALSE	FALSE	FALSE	8	4842929	0.0151703	3.57e-06	17219	genus.LachnospiraceaeNK4A136group.id.11319	TRUE	reported	jj6zMm	22.1987
16	rs954878	A	G	-0.0520656	FALSE	FALSE	FALSE	1	54578401	0.0109082	1.78e-06	17227	genus.LachnospiraceaeNK4A136group.id.11319	TRUE	reported	jj6zMm	22.7821
1	rs10815577	C	G	-0.0683706	FALSE	TRUE	TRUE	9	7273249	0.0143691	1.72e-06	10149	genus.LachnospiraceaeUCG001.id.11321	TRUE	reported	dFwHgZ	22.6403
2	rs12131224	C	T	0.117095	FALSE	FALSE	FALSE	1	166199362	0.02591	7.4e-06	9676	genus.LachnospiraceaeUCG001.id.11321	TRUE	reported	dFwHgZ	20.4243
3	rs2050911	G	A	0.0751466	FALSE	FALSE	FALSE	1	82384407	0.0153934	1.11e-06	10148	genus.LachnospiraceaeUCG001.id.11321	TRUE	reported	dFwHgZ	23.8313
4	rs2371284	T	C	-0.0761893	FALSE	FALSE	FALSE	12	56256262	0.0170127	7.56e-06	9961	genus.LachnospiraceaeUCG001.id.11321	TRUE	reported	dFwHgZ	20.0559
5	rs437876	T	C	0.0784637	FALSE	FALSE	FALSE	3	42568440	0.0144768	7.17e-08	10150	genus.LachnospiraceaeUCG001.id.11321	TRUE	reported	dFwHgZ	29.3761
6	rs4981345	T	C	-0.0681973	FALSE	FALSE	FALSE	14	21455973	0.0149831	6.09e-06	9961	genus.LachnospiraceaeUCG001.id.11321	TRUE	reported	dFwHgZ	20.7171
7	rs573933	T	C	-0.107898	FALSE	FALSE	FALSE	9	14477851	0.0232346	3.11e-06	10150	genus.LachnospiraceaeUCG001.id.11321	TRUE	reported	dFwHgZ	21.5655
8	rs62496417	T	G	-0.0748504	FALSE	FALSE	FALSE	7	96965504	0.0165681	5.88e-06	10150	genus.LachnospiraceaeUCG001.id.11321	TRUE	reported	dFwHgZ	20.4101
9	rs7213933	T	A	-0.0816269	FALSE	TRUE	TRUE	17	36155074	0.01838	9.02e-06	9961	genus.LachnospiraceaeUCG001.id.11321	TRUE	reported	dFwHgZ	19.7231
10	rs7341608	T	C	-0.0784757	FALSE	FALSE	FALSE	8	56839500	0.0177648	9.48e-06	9917	genus.LachnospiraceaeUCG001.id.11321	TRUE	reported	dFwHgZ	19.5142
11	rs74034332	G	A	0.168045	FALSE	FALSE	FALSE	16	79092359	0.0382637	3.33e-06	6004	genus.LachnospiraceaeUCG001.id.11321	TRUE	reported	dFwHgZ	19.2877
12	rs78848836	A	G	-0.118868	FALSE	FALSE	FALSE	1	53773248	0.0259753	3.38e-06	9506	genus.LachnospiraceaeUCG001.id.11321	TRUE	reported	dFwHgZ	20.9415
13	rs79476906	T	A	-0.087088	FALSE	TRUE	TRUE	1	108102470	0.0197008	8.27e-06	9917	genus.LachnospiraceaeUCG001.id.11321	TRUE	reported	dFwHgZ	19.541
14	rs8104225	A	G	0.0892098	FALSE	FALSE	FALSE	19	13962924	0.0197665	8.04e-06	9908	genus.LachnospiraceaeUCG001.id.11321	TRUE	reported	dFwHgZ	20.3688
15	rs9403580	C	T	0.107801	FALSE	FALSE	FALSE	6	145006780	0.0229777	3.47e-06	10095	genus.LachnospiraceaeUCG001.id.11321	TRUE	reported	dFwHgZ	22.0104
16	rs985416	C	T	0.0970258	FALSE	FALSE	FALSE	3	148269083	0.0181807	1.46e-07	9917	genus.LachnospiraceaeUCG001.id.11321	TRUE	reported	dFwHgZ	28.4809
1	rs11128180	A	G	0.0648288	FALSE	FALSE	FALSE	3	70592215	0.0140126	4.52e-06	14466	genus.LachnospiraceaeUCG004.id.11324	TRUE	reported	TxXCV6	21.4041
2	rs12072562	T	C	0.133104	FALSE	FALSE	FALSE	1	105287469	0.0303566	7.07e-06	9176	genus.LachnospiraceaeUCG004.id.11324	TRUE	reported	TxXCV6	19.2254
3	rs12202257	G	A	-0.0550876	FALSE	FALSE	FALSE	6	78609654	0.0124186	7.03e-06	14448	genus.LachnospiraceaeUCG004.id.11324	TRUE	reported	TxXCV6	19.6773
4	rs12673420	G	A	0.0554351	FALSE	FALSE	FALSE	7	71303007	0.0118375	2.98e-06	14463	genus.LachnospiraceaeUCG004.id.11324	TRUE	reported	TxXCV6	21.9305
5	rs12747809	G	A	-0.062197	FALSE	FALSE	FALSE	1	240359089	0.0125685	8.65e-07	14464	genus.LachnospiraceaeUCG004.id.11324	TRUE	reported	TxXCV6	24.4892
6	rs12894272	A	G	0.0579792	FALSE	FALSE	FALSE	14	40536481	0.0125229	4.34e-06	14463	genus.LachnospiraceaeUCG004.id.11324	TRUE	reported	TxXCV6	21.4356
7	rs233486	A	G	-0.0799088	FALSE	FALSE	FALSE	6	14817584	0.017766	6.28e-06	13710	genus.LachnospiraceaeUCG004.id.11324	TRUE	reported	TxXCV6	20.2307
8	rs2444793	C	T	-0.0542433	FALSE	FALSE	FALSE	6	81318836	0.0118188	4.77e-06	14463	genus.LachnospiraceaeUCG004.id.11324	TRUE	reported	TxXCV6	21.0644
9	rs2706242	G	C	-0.0901399	FALSE	TRUE	TRUE	13	51292902	0.0199712	9.84e-06	14026	genus.LachnospiraceaeUCG004.id.11324	TRUE	reported	TxXCV6	20.3716
10	rs2726805	A	G	0.0548397	FALSE	FALSE	FALSE	4	183247601	0.0120844	6.3e-06	14466	genus.LachnospiraceaeUCG004.id.11324	TRUE	reported	TxXCV6	20.5938
11	rs2882478	G	A	-0.0577091	FALSE	FALSE	FALSE	2	49904589	0.0118338	1.21e-06	14466	genus.LachnospiraceaeUCG004.id.11324	TRUE	reported	TxXCV6	23.7814
12	rs35182105	A	G	-0.109724	FALSE	FALSE	FALSE	12	24572337	0.024221	4.87e-06	13170	genus.LachnospiraceaeUCG004.id.11324	TRUE	reported	TxXCV6	20.5221
13	rs62256516	G	A	0.0592366	FALSE	FALSE	FALSE	3	70324294	0.0132222	9.85e-06	14026	genus.LachnospiraceaeUCG004.id.11324	TRUE	reported	TxXCV6	20.0711
14	rs6656451	C	T	-0.05436	FALSE	FALSE	FALSE	1	65990422	0.011947	5.57e-06	14458	genus.LachnospiraceaeUCG004.id.11324	TRUE	reported	TxXCV6	20.7034
15	rs7629954	A	G	0.108441	FALSE	FALSE	FALSE	3	154242406	0.023825	5.77e-06	12568	genus.LachnospiraceaeUCG004.id.11324	TRUE	reported	TxXCV6	20.7167
1	rs10741777	T	C	-0.0973842	FALSE	FALSE	FALSE	11	19572557	0.0194791	7.69e-07	7014	genus.LachnospiraceaeUCG008.id.11328	TRUE	reported	nfxSQl	24.9941
2	rs10751237	A	C	-0.082075	FALSE	FALSE	FALSE	11	74275056	0.0174377	3.17e-06	6930	genus.LachnospiraceaeUCG008.id.11328	TRUE	reported	nfxSQl	22.1535
3	rs10793103	C	T	0.0974344	FALSE	FALSE	FALSE	11	74391775	0.0181279	9.35e-08	7014	genus.LachnospiraceaeUCG008.id.11328	TRUE	reported	nfxSQl	28.8887
4	rs10801803	G	A	-0.117029	FALSE	FALSE	FALSE	1	90818872	0.0243085	1.4e-06	7017	genus.LachnospiraceaeUCG008.id.11328	TRUE	reported	nfxSQl	23.1778
5	rs11236216	T	C	0.083842	FALSE	FALSE	FALSE	11	74405061	0.0176709	2.35e-06	6930	genus.LachnospiraceaeUCG008.id.11328	TRUE	reported	nfxSQl	22.5117
6	rs13024781	T	C	-0.0798769	FALSE	FALSE	FALSE	2	168628871	0.0168846	2.29e-06	7016	genus.LachnospiraceaeUCG008.id.11328	TRUE	reported	nfxSQl	22.3801
7	rs57091572	A	G	-0.110443	FALSE	FALSE	FALSE	6	81214803	0.0235801	2.86e-06	6950	genus.LachnospiraceaeUCG008.id.11328	TRUE	reported	nfxSQl	21.9372
8	rs61944774	A	G	0.179838	FALSE	FALSE	FALSE	12	129539818	0.0393797	6.34e-06	6000	genus.LachnospiraceaeUCG008.id.11328	TRUE	reported	nfxSQl	20.8554
9	rs62277846	C	T	0.102292	FALSE	FALSE	FALSE	2	228100140	0.0212319	1.59e-06	7016	genus.LachnospiraceaeUCG008.id.11328	TRUE	reported	nfxSQl	23.2118
10	rs67078837	T	C	-0.0845848	FALSE	FALSE	FALSE	4	114220647	0.0170693	7.68e-07	7016	genus.LachnospiraceaeUCG008.id.11328	TRUE	reported	nfxSQl	24.5559
11	rs75356640	G	A	0.136523	FALSE	FALSE	FALSE	15	31697284	0.0303128	9.83e-06	6423	genus.LachnospiraceaeUCG008.id.11328	TRUE	reported	nfxSQl	20.2844
12	rs955844	A	C	0.112064	FALSE	FALSE	FALSE	16	84992314	0.0228369	1.81e-06	6863	genus.LachnospiraceaeUCG008.id.11328	TRUE	reported	nfxSQl	24.0801
13	rs9873555	G	C	-0.121162	FALSE	TRUE	TRUE	3	100496680	0.0233467	2.41e-07	6577	genus.LachnospiraceaeUCG008.id.11328	TRUE	reported	nfxSQl	26.9327
1	rs10414815	T	C	0.10453	FALSE	FALSE	FALSE	19	42586245	0.0230253	4.24e-06	11564	genus.LachnospiraceaeUCG010.id.11330	TRUE	reported	qNjlhy	20.6096
2	rs11192447	A	G	0.126592	FALSE	FALSE	FALSE	10	83848397	0.024345	4.69e-07	12695	genus.LachnospiraceaeUCG010.id.11330	TRUE	reported	qNjlhy	27.0392
3	rs12346653	C	T	0.0657686	FALSE	FALSE	FALSE	9	92267239	0.0139569	2.7e-06	12816	genus.LachnospiraceaeUCG010.id.11330	TRUE	reported	qNjlhy	22.2053
4	rs1408275	A	T	-0.0615563	FALSE	TRUE	TRUE	6	84976022	0.0138733	8.05e-06	12816	genus.LachnospiraceaeUCG010.id.11330	TRUE	reported	qNjlhy	19.6872
5	rs17730011	G	A	-0.0702357	FALSE	FALSE	FALSE	6	84772845	0.015706	7.85e-06	13226	genus.LachnospiraceaeUCG010.id.11330	TRUE	reported	qNjlhy	19.9979
6	rs2153460	A	T	-0.0684038	FALSE	TRUE	TRUE	9	85576178	0.0156562	9.17e-06	13236	genus.LachnospiraceaeUCG010.id.11330	TRUE	reported	qNjlhy	19.0893
7	rs2833528	C	T	-0.0562148	FALSE	FALSE	FALSE	21	33193567	0.0127763	9.92e-06	13233	genus.LachnospiraceaeUCG010.id.11330	TRUE	reported	qNjlhy	19.3594
8	rs336138	G	T	0.0779543	FALSE	FALSE	FALSE	5	8146371	0.0171865	7.48e-06	13236	genus.LachnospiraceaeUCG010.id.11330	TRUE	reported	qNjlhy	20.5733
9	rs4576377	A	C	-0.0572001	FALSE	FALSE	FALSE	7	81410263	0.0127043	7.63e-06	13225	genus.LachnospiraceaeUCG010.id.11330	TRUE	reported	qNjlhy	20.2718
10	rs72761829	A	T	0.111884	FALSE	TRUE	TRUE	1	224897491	0.0238893	2.58e-06	11488	genus.LachnospiraceaeUCG010.id.11330	TRUE	reported	qNjlhy	21.9344
11	rs72894957	G	A	0.222263	FALSE	FALSE	FALSE	2	185862591	0.0486425	5.68e-06	4316	genus.LachnospiraceaeUCG010.id.11330	TRUE	reported	qNjlhy	20.8786
12	rs74315802	G	T	0.0867262	FALSE	FALSE	FALSE	14	29872341	0.0183477	3.19e-06	12715	genus.LachnospiraceaeUCG010.id.11330	TRUE	reported	qNjlhy	22.3428
13	rs9981767	A	C	0.0655062	FALSE	FALSE	FALSE	21	44079875	0.0131994	9.96e-07	12816	genus.LachnospiraceaeUCG010.id.11330	TRUE	reported	qNjlhy	24.6295
1	rs12693845	C	T	-0.0805447	FALSE	FALSE	FALSE	2	199312684	0.0177429	8.96e-06	6958	genus.Lactobacillus.id.1837	TRUE	reported	3c15rD	20.6075
2	rs1530559	G	A	0.0804001	FALSE	FALSE	FALSE	2	135755629	0.0178207	4.93e-06	6655	genus.Lactobacillus.id.1837	TRUE	reported	3c15rD	20.3545
3	rs16861661	G	A	-0.183147	FALSE	FALSE	FALSE	1	18501459	0.038148	1.28e-06	5325	genus.Lactobacillus.id.1837	TRUE	reported	3c15rD	23.0492
4	rs328312	T	A	0.0815092	FALSE	TRUE	TRUE	16	73890910	0.0169441	1.41e-06	6950	genus.Lactobacillus.id.1837	TRUE	reported	3c15rD	23.1406
5	rs6092149	A	T	-0.0801344	FALSE	TRUE	TRUE	20	54192992	0.017149	3.29e-06	6906	genus.Lactobacillus.id.1837	TRUE	reported	3c15rD	21.8355
6	rs62314653	C	A	0.187692	FALSE	FALSE	FALSE	4	109896462	0.0394585	2.24e-06	5944	genus.Lactobacillus.id.1837	TRUE	reported	3c15rD	22.6262
7	rs7399658	G	A	-0.107134	FALSE	FALSE	FALSE	13	23834968	0.0221883	3.12e-06	6613	genus.Lactobacillus.id.1837	TRUE	reported	3c15rD	23.3134
8	rs768253	T	G	-0.079195	FALSE	FALSE	FALSE	8	69010103	0.0171791	4.25e-06	6958	genus.Lactobacillus.id.1837	TRUE	reported	3c15rD	21.2518
9	rs77478751	A	G	-0.219886	FALSE	FALSE	FALSE	3	173151665	0.0475759	7.33e-06	3669	genus.Lactobacillus.id.1837	TRUE	reported	3c15rD	21.3609
10	rs921925	A	C	0.0985077	FALSE	FALSE	FALSE	19	6928017	0.0203229	9.72e-07	6952	genus.Lactobacillus.id.1837	TRUE	reported	3c15rD	23.4947
1	rs10417872	T	G	0.118306	FALSE	FALSE	FALSE	19	28767353	0.024522	1.29e-06	4056	genus.Lactococcus.id.1851	TRUE	reported	jK53cU	23.2756
2	rs123059	T	C	-0.13671	FALSE	FALSE	FALSE	17	2699935	0.0274694	1.27e-06	3760	genus.Lactococcus.id.1851	TRUE	reported	jK53cU	24.7686
3	rs12621813	G	A	0.108423	FALSE	FALSE	FALSE	2	31266049	0.0239978	6.61e-06	4057	genus.Lactococcus.id.1851	TRUE	reported	jK53cU	20.4125
4	rs17168302	G	A	0.191857	FALSE	FALSE	FALSE	7	14650221	0.0424761	6.29e-06	4023	genus.Lactococcus.id.1851	TRUE	reported	jK53cU	20.4016
5	rs2293361	C	T	-0.199221	FALSE	FALSE	FALSE	2	54114864	0.0430969	1.4e-06	3787	genus.Lactococcus.id.1851	TRUE	reported	jK53cU	21.3687
6	rs34757988	G	C	0.122294	FALSE	TRUE	TRUE	18	64699550	0.0228976	8.95e-08	4055	genus.Lactococcus.id.1851	TRUE	reported	jK53cU	28.5252
7	rs4766997	C	T	0.114599	FALSE	FALSE	FALSE	12	113161438	0.023839	2.06e-06	4053	genus.Lactococcus.id.1851	TRUE	reported	jK53cU	23.1093
8	rs55910161	C	T	0.146426	FALSE	FALSE	FALSE	10	71518643	0.0307367	2.36e-06	3836	genus.Lactococcus.id.1851	TRUE	reported	jK53cU	22.6946
9	rs6674304	C	T	0.200758	FALSE	FALSE	FALSE	1	116887742	0.0442121	6.18e-06	3869	genus.Lactococcus.id.1851	TRUE	reported	jK53cU	20.6187
10	rs757872	G	C	0.140799	FALSE	TRUE	TRUE	22	31532568	0.027582	4.37e-07	3792	genus.Lactococcus.id.1851	TRUE	reported	jK53cU	26.0585
11	rs7992246	T	C	0.104232	FALSE	FALSE	FALSE	13	113472525	0.0230786	4.45e-06	4057	genus.Lactococcus.id.1851	TRUE	reported	jK53cU	20.3977
1	rs11620597	T	C	0.119479	FALSE	FALSE	FALSE	13	86079090	0.0271688	7.8e-06	11031	genus.Marvinbryantia.id.2005	TRUE	reported	vjjXe5	19.3395
2	rs11645029	G	C	-0.060618	FALSE	TRUE	TRUE	16	5938448	0.0131551	4.15e-06	11709	genus.Marvinbryantia.id.2005	TRUE	reported	vjjXe5	21.2331
3	rs1187983	C	T	-0.0935456	FALSE	FALSE	FALSE	1	58441860	0.0193174	2.02e-06	11896	genus.Marvinbryantia.id.2005	TRUE	reported	vjjXe5	23.4502
4	rs12963345	G	C	-0.059681	FALSE	TRUE	TRUE	18	46255637	0.0132289	6.6e-06	11709	genus.Marvinbryantia.id.2005	TRUE	reported	vjjXe5	20.353
5	rs146541147	G	A	0.118845	FALSE	FALSE	FALSE	19	4542097	0.0268423	6.86e-06	10778	genus.Marvinbryantia.id.2005	TRUE	reported	vjjXe5	19.6031
6	rs2724813	A	G	-0.0840769	FALSE	FALSE	FALSE	10	12516924	0.0167551	6.28e-07	11610	genus.Marvinbryantia.id.2005	TRUE	reported	vjjXe5	25.1803
7	rs2842896	C	T	-0.0649396	FALSE	FALSE	FALSE	6	132881664	0.0131146	7.25e-07	11709	genus.Marvinbryantia.id.2005	TRUE	reported	vjjXe5	24.5192
8	rs2863363	A	G	0.0634861	FALSE	FALSE	FALSE	3	166039765	0.0136323	3.11e-06	11950	genus.Marvinbryantia.id.2005	TRUE	reported	vjjXe5	21.688
9	rs3125832	A	C	0.0679323	FALSE	FALSE	FALSE	1	211400180	0.015012	5.03e-06	11709	genus.Marvinbryantia.id.2005	TRUE	reported	vjjXe5	20.4774
10	rs3991048	G	T	0.0591462	FALSE	FALSE	FALSE	1	58436991	0.0132536	7.09e-06	11939	genus.Marvinbryantia.id.2005	TRUE	reported	vjjXe5	19.9153
11	rs61884471	G	A	0.124426	FALSE	FALSE	FALSE	11	45826561	0.0248431	1.01e-06	11559	genus.Marvinbryantia.id.2005	TRUE	reported	vjjXe5	25.0849
12	rs72948274	A	C	-0.126354	FALSE	FALSE	FALSE	11	79518683	0.0272212	3.26e-06	11561	genus.Marvinbryantia.id.2005	TRUE	reported	vjjXe5	21.5459
13	rs8006832	G	T	-0.0952415	FALSE	FALSE	FALSE	14	21577837	0.0216699	6.58e-06	11412	genus.Marvinbryantia.id.2005	TRUE	reported	vjjXe5	19.317
1	rs10202904	T	G	-0.112811	FALSE	FALSE	FALSE	2	125440268	0.0239106	3.09e-06	3583	genus.Methanobrevibacter.id.123	TRUE	reported	tOk589	22.2598
2	rs11018665	A	T	0.113013	FALSE	TRUE	TRUE	11	89349287	0.0254343	7.03e-06	3586	genus.Methanobrevibacter.id.123	TRUE	reported	tOk589	19.7433
3	rs1334944	T	C	0.115197	FALSE	FALSE	FALSE	10	112266046	0.0255492	7.61e-06	3586	genus.Methanobrevibacter.id.123	TRUE	reported	tOk589	20.3293
4	rs4779844	G	C	0.109639	FALSE	TRUE	TRUE	15	31516919	0.0247979	9.28e-06	3585	genus.Methanobrevibacter.id.123	TRUE	reported	tOk589	19.5478
5	rs4802933	A	G	-0.135628	FALSE	FALSE	FALSE	19	52925820	0.0308139	9.74e-06	3586	genus.Methanobrevibacter.id.123	TRUE	reported	tOk589	19.3735
6	rs6776814	T	C	-0.188956	FALSE	FALSE	FALSE	3	15053083	0.0419905	8.05e-06	3283	genus.Methanobrevibacter.id.123	TRUE	reported	tOk589	20.2498
7	rs76029318	T	C	0.222849	FALSE	FALSE	FALSE	13	41963791	0.0454319	1.08e-06	3387	genus.Methanobrevibacter.id.123	TRUE	reported	tOk589	24.0602
8	rs894996	C	A	0.214213	FALSE	FALSE	FALSE	4	104418307	0.0456045	3.82e-06	3479	genus.Methanobrevibacter.id.123	TRUE	reported	tOk589	22.0635
1	rs10093869	A	G	-0.0577795	FALSE	FALSE	FALSE	8	1266824	0.0125389	3.67e-06	14218	genus.Odoribacter.id.952	TRUE	reported	LckuMF	21.2337
2	rs10423795	C	T	0.0550695	FALSE	FALSE	FALSE	19	49523088	0.0121164	6.58e-06	14135	genus.Odoribacter.id.952	TRUE	reported	LckuMF	20.6573
3	rs16918425	A	T	0.0999781	FALSE	TRUE	TRUE	11	6848360	0.0223785	8.85e-06	13689	genus.Odoribacter.id.952	TRUE	reported	LckuMF	19.9595
4	rs28417404	A	G	-0.0726896	FALSE	FALSE	FALSE	14	70944224	0.0161372	3.68e-06	14698	genus.Odoribacter.id.952	TRUE	reported	LckuMF	20.2903
5	rs4793970	A	G	-0.0576329	FALSE	FALSE	FALSE	17	46763962	0.0129154	6.03e-06	14687	genus.Odoribacter.id.952	TRUE	reported	LckuMF	19.9125
6	rs503751	C	G	0.0618294	FALSE	TRUE	TRUE	15	58063881	0.0118887	2.08e-07	14218	genus.Odoribacter.id.952	TRUE	reported	LckuMF	27.0474
7	rs6856150	G	A	0.0881922	FALSE	FALSE	FALSE	4	11907559	0.0194146	6.06e-06	14597	genus.Odoribacter.id.952	TRUE	reported	LckuMF	20.6349
8	rs74553962	T	G	0.121449	FALSE	FALSE	FALSE	8	69677480	0.0264106	9.49e-06	11803	genus.Odoribacter.id.952	TRUE	reported	LckuMF	21.1461
9	rs77779484	G	A	-0.133489	FALSE	FALSE	FALSE	12	67655943	0.0268526	6.56e-07	11935	genus.Odoribacter.id.952	TRUE	reported	LckuMF	24.7127
1	rs1035588	A	G	-0.108148	FALSE	FALSE	FALSE	2	150077190	0.0236848	4.86e-06	3739	genus.Olsenella.id.822	TRUE	reported	i1Wh1w	20.8497
2	rs17148768	G	A	0.140434	FALSE	FALSE	FALSE	10	10777085	0.0295602	2.2e-06	3648	genus.Olsenella.id.822	TRUE	reported	i1Wh1w	22.57
3	rs2759329	G	A	-0.111131	FALSE	FALSE	FALSE	1	231960352	0.0237218	3.43e-06	3739	genus.Olsenella.id.822	TRUE	reported	i1Wh1w	21.9471
4	rs35225860	A	G	-0.223604	FALSE	FALSE	FALSE	1	247642270	0.0482391	3.87e-06	3630	genus.Olsenella.id.822	TRUE	reported	i1Wh1w	21.4862
5	rs6046522	C	T	0.122938	FALSE	FALSE	FALSE	20	19969568	0.0269928	4.48e-06	3705	genus.Olsenella.id.822	TRUE	reported	i1Wh1w	20.7434
6	rs61090148	A	G	-0.104783	FALSE	FALSE	FALSE	4	174810498	0.0231343	6.44e-06	3739	genus.Olsenella.id.822	TRUE	reported	i1Wh1w	20.5148
7	rs62112538	C	T	-0.19943	FALSE	FALSE	FALSE	19	4925018	0.0407033	1.19e-06	3630	genus.Olsenella.id.822	TRUE	reported	i1Wh1w	24.0062
8	rs72691585	C	A	-0.249079	FALSE	FALSE	FALSE	9	21884425	0.0520814	2.95e-06	3078	genus.Olsenella.id.822	TRUE	reported	i1Wh1w	22.8722
9	rs7540303	C	T	0.108044	FALSE	FALSE	FALSE	1	179629191	0.023638	5.32e-06	3739	genus.Olsenella.id.822	TRUE	reported	i1Wh1w	20.892
10	rs8066522	G	A	-0.106529	FALSE	FALSE	FALSE	17	59632873	0.0240379	9.7e-06	3739	genus.Olsenella.id.822	TRUE	reported	i1Wh1w	19.64
11	rs9460691	C	A	0.119966	FALSE	FALSE	FALSE	6	10422207	0.0268645	7.28e-06	3739	genus.Olsenella.id.822	TRUE	reported	i1Wh1w	19.9415
1	rs11627628	T	C	0.143961	FALSE	FALSE	FALSE	14	21479605	0.0290223	1.01e-06	8486	genus.Oscillibacter.id.2063	TRUE	reported	VNUGmf	24.605
2	rs11990279	T	C	-0.0824934	FALSE	FALSE	FALSE	8	11116314	0.0180457	4.94e-06	8528	genus.Oscillibacter.id.2063	TRUE	reported	VNUGmf	20.8972
3	rs12417956	C	G	0.0785431	FALSE	TRUE	TRUE	11	25973451	0.0174075	6.03e-06	8928	genus.Oscillibacter.id.2063	TRUE	reported	VNUGmf	20.3585
4	rs12649930	T	G	0.121589	FALSE	FALSE	FALSE	4	3656291	0.0259612	4.09e-06	8794	genus.Oscillibacter.id.2063	TRUE	reported	VNUGmf	21.935
5	rs133832	A	C	-0.0795527	FALSE	FALSE	FALSE	22	44834707	0.0162411	1.15e-06	8926	genus.Oscillibacter.id.2063	TRUE	reported	VNUGmf	23.9928
6	rs137917150	T	A	-0.174992	FALSE	TRUE	TRUE	12	82366390	0.0388394	4.62e-06	5733	genus.Oscillibacter.id.2063	TRUE	reported	VNUGmf	20.2998
7	rs16866406	A	G	0.0988765	FALSE	FALSE	FALSE	2	179457147	0.0208795	3.08e-06	8930	genus.Oscillibacter.id.2063	TRUE	reported	VNUGmf	22.4256
8	rs16934185	A	G	-0.129568	FALSE	FALSE	FALSE	9	1798324	0.028157	4.38e-06	8492	genus.Oscillibacter.id.2063	TRUE	reported	VNUGmf	21.1748
9	rs234108	A	G	0.0749553	FALSE	FALSE	FALSE	1	184942671	0.0152632	9.16e-07	8694	genus.Oscillibacter.id.2063	TRUE	reported	VNUGmf	24.1164
10	rs36095275	C	T	-0.0752368	FALSE	FALSE	FALSE	14	32270129	0.0156861	1.4e-06	8694	genus.Oscillibacter.id.2063	TRUE	reported	VNUGmf	23.0054
11	rs4506202	A	G	-0.0711323	FALSE	FALSE	FALSE	8	21598077	0.0152261	3.21e-06	8694	genus.Oscillibacter.id.2063	TRUE	reported	VNUGmf	21.8251
12	rs61883564	A	G	-0.101351	FALSE	FALSE	FALSE	11	79013843	0.0221016	3.39e-06	8930	genus.Oscillibacter.id.2063	TRUE	reported	VNUGmf	21.0287
13	rs6901560	C	G	0.0855032	FALSE	TRUE	TRUE	6	36931994	0.018693	6.21e-06	8525	genus.Oscillibacter.id.2063	TRUE	reported	VNUGmf	20.9221
14	rs75453768	G	T	0.12212	FALSE	FALSE	FALSE	10	116469806	0.0268629	5.35e-06	8256	genus.Oscillibacter.id.2063	TRUE	reported	VNUGmf	20.6665
15	rs761240	T	G	-0.17664	FALSE	FALSE	FALSE	20	49507892	0.0388812	2.04e-06	5185	genus.Oscillibacter.id.2063	TRUE	reported	VNUGmf	20.6394
16	rs9393920	A	G	-0.0744662	FALSE	FALSE	FALSE	6	28580593	0.0151081	9.92e-07	8930	genus.Oscillibacter.id.2063	TRUE	reported	VNUGmf	24.294
1	rs12206468	G	A	-0.133016	FALSE	FALSE	FALSE	6	18093691	0.0269733	1.04e-06	9554	genus.Oscillospira.id.2064	TRUE	reported	7zPnW1	24.3185
2	rs12925026	T	C	0.13559	FALSE	FALSE	FALSE	16	89792856	0.030678	9.31e-06	8200	genus.Oscillospira.id.2064	TRUE	reported	7zPnW1	19.5345
3	rs1954532	T	C	-0.0826246	FALSE	FALSE	FALSE	14	28151415	0.0175252	2.27e-06	9841	genus.Oscillospira.id.2064	TRUE	reported	7zPnW1	22.2277
4	rs2211563	C	A	0.0819177	FALSE	FALSE	FALSE	14	28134483	0.0181079	9.12e-06	10199	genus.Oscillospira.id.2064	TRUE	reported	7zPnW1	20.4654
5	rs28889936	A	C	0.114051	FALSE	FALSE	FALSE	4	89483300	0.0252838	3.37e-06	9758	genus.Oscillospira.id.2064	TRUE	reported	7zPnW1	20.3475
6	rs62422654	C	T	0.0898456	FALSE	FALSE	FALSE	6	170474630	0.0198088	6.47e-06	9769	genus.Oscillospira.id.2064	TRUE	reported	7zPnW1	20.572
7	rs72866977	A	C	-0.130569	FALSE	FALSE	FALSE	6	56160483	0.0281674	5.63e-06	9098	genus.Oscillospira.id.2064	TRUE	reported	7zPnW1	21.4875
8	rs73038677	T	A	-0.08321	FALSE	TRUE	TRUE	3	172373615	0.0168666	1.09e-06	10195	genus.Oscillospira.id.2064	TRUE	reported	7zPnW1	24.3388
9	rs751183	T	C	-0.0774322	FALSE	FALSE	FALSE	1	76803093	0.0172216	6.85e-06	9841	genus.Oscillospira.id.2064	TRUE	reported	7zPnW1	20.2162
10	rs8076323	A	G	0.0715392	FALSE	FALSE	FALSE	17	14881860	0.0156539	5.61e-06	10193	genus.Oscillospira.id.2064	TRUE	reported	7zPnW1	20.8855
1	rs10464997	G	A	0.137691	FALSE	FALSE	FALSE	8	20902693	0.0294804	3.3e-06	4650	genus.Oxalobacter.id.2978	TRUE	reported	WJKyge	21.8145
2	rs11108500	A	G	-0.199099	FALSE	FALSE	FALSE	12	96819204	0.0427327	3.74e-06	4303	genus.Oxalobacter.id.2978	TRUE	reported	WJKyge	21.7079
3	rs111966731	T	C	0.213114	FALSE	FALSE	FALSE	15	93941937	0.047162	7.3e-06	3931	genus.Oxalobacter.id.2978	TRUE	reported	WJKyge	20.4193
4	rs12002250	A	C	0.217122	FALSE	FALSE	FALSE	9	19682558	0.0466317	1.42e-06	4297	genus.Oxalobacter.id.2978	TRUE	reported	WJKyge	21.6793
5	rs1569853	T	C	-0.138078	FALSE	FALSE	FALSE	6	38550301	0.0296981	3.65e-06	4492	genus.Oxalobacter.id.2978	TRUE	reported	WJKyge	21.6166
6	rs36057338	G	T	0.207847	FALSE	FALSE	FALSE	4	189935314	0.0421439	8.8e-07	4244	genus.Oxalobacter.id.2978	TRUE	reported	WJKyge	24.323
7	rs3862635	C	T	-0.172142	FALSE	FALSE	FALSE	11	126582578	0.0394026	9.19e-06	4469	genus.Oxalobacter.id.2978	TRUE	reported	WJKyge	19.0864
8	rs4428215	G	A	0.130293	FALSE	FALSE	FALSE	3	171947435	0.0242237	7.51e-08	4655	genus.Oxalobacter.id.2978	TRUE	reported	WJKyge	28.9307
9	rs6000536	C	T	-0.130992	FALSE	FALSE	FALSE	22	37421469	0.0253804	2.06e-07	4654	genus.Oxalobacter.id.2978	TRUE	reported	WJKyge	26.6374
10	rs6071435	T	A	-0.105512	FALSE	TRUE	TRUE	20	59502888	0.021489	1.07e-06	4635	genus.Oxalobacter.id.2978	TRUE	reported	WJKyge	24.1088
11	rs6993398	G	A	0.127217	FALSE	FALSE	FALSE	8	115560689	0.0278855	7.13e-06	4656	genus.Oxalobacter.id.2978	TRUE	reported	WJKyge	20.813
12	rs736744	C	T	0.117882	FALSE	FALSE	FALSE	9	87514407	0.0211262	2.57e-08	4655	genus.Oxalobacter.id.2978	TRUE	reported	WJKyge	31.1352
1	rs115602804	G	A	0.10308	FALSE	FALSE	FALSE	3	191572365	0.0222736	1.93e-06	16394	genus.Parabacteroides.id.954	TRUE	reported	oVpnF1	21.4176
2	rs11965579	G	C	0.162824	FALSE	TRUE	TRUE	6	165969505	0.0381863	8.87e-06	3890	genus.Parabacteroides.id.954	TRUE	reported	oVpnF1	18.1811
3	rs17141986	G	C	0.0500303	FALSE	TRUE	TRUE	16	7045276	0.0111459	7.27e-06	16825	genus.Parabacteroides.id.954	TRUE	reported	oVpnF1	20.1481
4	rs3860755	G	C	0.0558784	FALSE	TRUE	TRUE	5	169360155	0.0116625	1.71e-06	17294	genus.Parabacteroides.id.954	TRUE	reported	oVpnF1	22.9566
5	rs4236095	G	A	0.0761961	FALSE	FALSE	FALSE	6	47368687	0.0157042	1.93e-06	16383	genus.Parabacteroides.id.954	TRUE	reported	oVpnF1	23.5416
6	rs60884758	C	T	-0.0702667	FALSE	FALSE	FALSE	9	2217340	0.0142249	5.71e-07	17293	genus.Parabacteroides.id.954	TRUE	reported	oVpnF1	24.4006
7	rs6657302	T	C	-0.10452	FALSE	FALSE	FALSE	1	85585609	0.0225521	9.76e-06	16552	genus.Parabacteroides.id.954	TRUE	reported	oVpnF1	21.4794
8	rs72893646	A	T	-0.0715594	FALSE	TRUE	TRUE	2	38037203	0.0156668	8.83e-06	16508	genus.Parabacteroides.id.954	TRUE	reported	oVpnF1	20.8629
9	rs7298818	C	T	0.0888832	FALSE	FALSE	FALSE	12	56396953	0.0200902	8.54e-06	16510	genus.Parabacteroides.id.954	TRUE	reported	oVpnF1	19.5736
1	rs10842464	T	C	-0.0758215	FALSE	FALSE	FALSE	12	25249743	0.0172568	6.6e-06	7178	genus.Paraprevotella.id.962	TRUE	reported	w7lO4v	19.3048
2	rs140997932	T	C	-0.162376	FALSE	FALSE	FALSE	3	149298792	0.0354178	2.11e-06	6187	genus.Paraprevotella.id.962	TRUE	reported	w7lO4v	21.0183
3	rs145020347	A	G	-0.12465	FALSE	FALSE	FALSE	11	114526679	0.0262323	4.03e-06	6859	genus.Paraprevotella.id.962	TRUE	reported	w7lO4v	22.5793
4	rs17109926	A	G	-0.0988335	FALSE	FALSE	FALSE	12	71978728	0.0216172	6.75e-06	7179	genus.Paraprevotella.id.962	TRUE	reported	w7lO4v	20.9031
5	rs17785622	A	G	0.248065	FALSE	FALSE	FALSE	6	83459314	0.0524304	1.93e-06	3288	genus.Paraprevotella.id.962	TRUE	reported	w7lO4v	22.3855
6	rs2081023	A	G	-0.122561	FALSE	FALSE	FALSE	5	174606261	0.0236507	2.64e-07	7178	genus.Paraprevotella.id.962	TRUE	reported	w7lO4v	26.8543
7	rs3008582	T	C	0.10572	FALSE	FALSE	FALSE	1	195971173	0.0227246	4.36e-06	7175	genus.Paraprevotella.id.962	TRUE	reported	w7lO4v	21.6433
8	rs3801748	G	A	0.0779721	FALSE	FALSE	FALSE	7	81759508	0.0171691	5.2e-06	7179	genus.Paraprevotella.id.962	TRUE	reported	w7lO4v	20.6244
9	rs4756632	G	T	-0.138905	FALSE	FALSE	FALSE	11	41079703	0.0289897	3.82e-06	7179	genus.Paraprevotella.id.962	TRUE	reported	w7lO4v	22.9589
10	rs4767113	C	T	0.0882466	FALSE	FALSE	FALSE	12	114131978	0.018382	2.14e-06	6900	genus.Paraprevotella.id.962	TRUE	reported	w7lO4v	23.0469
11	rs7240324	T	G	-0.10229	FALSE	FALSE	FALSE	18	69623804	0.0226948	5.96e-06	6900	genus.Paraprevotella.id.962	TRUE	reported	w7lO4v	20.315
12	rs9602779	A	C	-0.106692	FALSE	FALSE	FALSE	13	86162420	0.0220264	6.93e-07	7177	genus.Paraprevotella.id.962	TRUE	reported	w7lO4v	23.4627
13	rs9900242	A	G	-0.0852967	FALSE	FALSE	FALSE	17	69135631	0.0175212	1.14e-06	6900	genus.Paraprevotella.id.962	TRUE	reported	w7lO4v	23.6994
1	rs10899911	A	G	-0.0717102	FALSE	FALSE	FALSE	10	44293839	0.0148151	1.15e-06	11386	genus.Parasutterella.id.2892	TRUE	reported	3NtrFk	23.4288
2	rs11715853	G	A	-0.0662952	FALSE	FALSE	FALSE	3	30163689	0.0146114	6.23e-06	11386	genus.Parasutterella.id.2892	TRUE	reported	3NtrFk	20.5864
3	rs1403396	A	T	-0.0756729	FALSE	TRUE	TRUE	12	126498824	0.0159035	2.76e-06	11378	genus.Parasutterella.id.2892	TRUE	reported	3NtrFk	22.6411
4	rs2090816	A	C	0.0840967	FALSE	FALSE	FALSE	6	137615592	0.0177315	2.9e-06	11385	genus.Parasutterella.id.2892	TRUE	reported	3NtrFk	22.494
5	rs35055552	T	C	0.109554	FALSE	FALSE	FALSE	8	114804024	0.0235433	3.35e-06	9970	genus.Parasutterella.id.2892	TRUE	reported	3NtrFk	21.6533
6	rs35414597	T	A	-0.0684946	FALSE	TRUE	TRUE	4	15565736	0.0142143	1.51e-06	11386	genus.Parasutterella.id.2892	TRUE	reported	3NtrFk	23.2199
7	rs55877868	A	C	-0.104458	FALSE	FALSE	FALSE	17	14692867	0.0228089	2.87e-06	10588	genus.Parasutterella.id.2892	TRUE	reported	3NtrFk	20.9735
8	rs62273907	A	G	0.229468	FALSE	FALSE	FALSE	3	156550415	0.0502262	5.88e-06	3691	genus.Parasutterella.id.2892	TRUE	reported	3NtrFk	20.873
9	rs6809952	G	A	-0.0684957	FALSE	FALSE	FALSE	3	193896709	0.0150892	8.13e-06	11077	genus.Parasutterella.id.2892	TRUE	reported	3NtrFk	20.6062
10	rs6828768	C	T	0.0636852	FALSE	FALSE	FALSE	4	65556925	0.0132645	1.78e-06	11386	genus.Parasutterella.id.2892	TRUE	reported	3NtrFk	23.0512
11	rs7303158	C	T	0.0646859	FALSE	FALSE	FALSE	12	5275540	0.0134256	1.33e-06	11386	genus.Parasutterella.id.2892	TRUE	reported	3NtrFk	23.2141
12	rs7311004	T	C	-0.0617522	FALSE	FALSE	FALSE	12	53260710	0.0136438	5.92e-06	11384	genus.Parasutterella.id.2892	TRUE	reported	3NtrFk	20.4848
13	rs7572229	G	A	0.066273	FALSE	FALSE	FALSE	2	72235444	0.0132736	6.32e-07	11383	genus.Parasutterella.id.2892	TRUE	reported	3NtrFk	24.9285
14	rs78383039	T	C	-0.146315	FALSE	FALSE	FALSE	2	178954708	0.0297119	1.57e-06	9174	genus.Parasutterella.id.2892	TRUE	reported	3NtrFk	24.2501
15	rs8039785	T	G	0.0618345	FALSE	FALSE	FALSE	15	67316307	0.0133	3.62e-06	11383	genus.Parasutterella.id.2892	TRUE	reported	3NtrFk	21.6151
16	rs823424	G	A	-0.0713448	FALSE	FALSE	FALSE	8	16674526	0.0156958	4.95e-06	11386	genus.Parasutterella.id.2892	TRUE	reported	3NtrFk	20.6613
1	rs10031059	T	C	-0.121167	FALSE	FALSE	FALSE	4	35358594	0.0225844	1.24e-07	5526	genus.Peptococcus.id.2037	TRUE	reported	uxPSki	28.7838
2	rs11001941	G	A	-0.195611	FALSE	FALSE	FALSE	10	78716030	0.0392217	1.33e-06	5607	genus.Peptococcus.id.2037	TRUE	reported	uxPSki	24.8734
3	rs11030569	A	T	-0.17402	FALSE	TRUE	TRUE	11	4019788	0.0374133	3.13e-06	5329	genus.Peptococcus.id.2037	TRUE	reported	uxPSki	21.6345
4	rs12069354	C	T	0.16763	FALSE	FALSE	FALSE	1	216223782	0.03795	9.28e-06	5352	genus.Peptococcus.id.2037	TRUE	reported	uxPSki	19.5109
5	rs2054133	G	A	0.0895433	FALSE	FALSE	FALSE	2	33691809	0.0188332	2.14e-06	5657	genus.Peptococcus.id.2037	TRUE	reported	uxPSki	22.6058
6	rs34282744	G	C	0.191797	FALSE	TRUE	TRUE	15	75073172	0.0399832	1.84e-06	5257	genus.Peptococcus.id.2037	TRUE	reported	uxPSki	23.0107
7	rs36121075	A	G	-0.14067	FALSE	FALSE	FALSE	20	43118017	0.030628	6.99e-06	5301	genus.Peptococcus.id.2037	TRUE	reported	uxPSki	21.0944
8	rs413827	G	A	0.110229	FALSE	FALSE	FALSE	14	57985112	0.0237523	3.3e-06	5482	genus.Peptococcus.id.2037	TRUE	reported	uxPSki	21.5369
9	rs5770862	T	C	0.162018	FALSE	FALSE	FALSE	22	50973113	0.0356813	3.22e-06	5431	genus.Peptococcus.id.2037	TRUE	reported	uxPSki	20.6179
10	rs6918730	G	A	0.135311	FALSE	FALSE	FALSE	6	99020289	0.0289742	1.15e-06	5656	genus.Peptococcus.id.2037	TRUE	reported	uxPSki	21.8092
11	rs7033353	T	G	0.090152	FALSE	FALSE	FALSE	9	104595848	0.018995	2.22e-06	5657	genus.Peptococcus.id.2037	TRUE	reported	uxPSki	22.5254
12	rs72850165	T	C	-0.134304	FALSE	FALSE	FALSE	11	968356	0.0300423	5.74e-06	5627	genus.Peptococcus.id.2037	TRUE	reported	uxPSki	19.9853
13	rs74592222	G	A	0.137957	FALSE	FALSE	FALSE	1	75971700	0.0302965	8.55e-06	5329	genus.Peptococcus.id.2037	TRUE	reported	uxPSki	20.7349
14	rs75754569	C	G	0.181434	FALSE	TRUE	TRUE	3	17793504	0.0319429	1.1e-08	5481	genus.Peptococcus.id.2037	TRUE	reported	uxPSki	32.2619
15	rs77614201	T	C	-0.175864	FALSE	FALSE	FALSE	13	89245906	0.0387523	5.68e-06	5329	genus.Peptococcus.id.2037	TRUE	reported	uxPSki	20.5948
16	rs7766680	G	C	0.0976832	FALSE	TRUE	TRUE	6	162239191	0.0214155	3.51e-06	5655	genus.Peptococcus.id.2037	TRUE	reported	uxPSki	20.8058
17	rs77681628	C	T	0.200307	FALSE	FALSE	FALSE	13	91182556	0.0387328	2.69e-07	4842	genus.Peptococcus.id.2037	TRUE	reported	uxPSki	26.7446
1	rs11929846	T	C	-0.0697199	FALSE	FALSE	FALSE	4	17051156	0.0157969	8.88e-06	11114	genus.Phascolarctobacterium.id.2168	TRUE	reported	Gavx2K	19.4791
2	rs12618201	A	G	0.0641657	FALSE	FALSE	FALSE	2	174436533	0.0138202	3.38e-06	11113	genus.Phascolarctobacterium.id.2168	TRUE	reported	Gavx2K	21.5565
3	rs1264476	T	G	0.0767335	FALSE	FALSE	FALSE	8	102434276	0.0166041	4.3e-06	11104	genus.Phascolarctobacterium.id.2168	TRUE	reported	Gavx2K	21.3569
4	rs130483	A	G	0.0655056	FALSE	FALSE	FALSE	22	47942612	0.0143596	6.79e-06	11096	genus.Phascolarctobacterium.id.2168	TRUE	reported	Gavx2K	20.8101
5	rs28525131	G	A	-0.118657	FALSE	FALSE	FALSE	14	21358155	0.0269048	8.23e-06	10457	genus.Phascolarctobacterium.id.2168	TRUE	reported	Gavx2K	19.4503
6	rs56069061	G	A	-0.111306	FALSE	FALSE	FALSE	3	168339417	0.0230694	1.87e-06	11007	genus.Phascolarctobacterium.id.2168	TRUE	reported	Gavx2K	23.2789
7	rs56157888	A	C	0.0954864	FALSE	FALSE	FALSE	4	183252836	0.0193976	1.09e-06	10031	genus.Phascolarctobacterium.id.2168	TRUE	reported	Gavx2K	24.2318
8	rs6427992	G	C	-0.0652458	FALSE	TRUE	TRUE	1	203102563	0.0137508	2.09e-06	11113	genus.Phascolarctobacterium.id.2168	TRUE	reported	Gavx2K	22.5137
9	rs74540770	G	A	-0.121014	FALSE	FALSE	FALSE	3	186553389	0.0258621	3.6e-06	9403	genus.Phascolarctobacterium.id.2168	TRUE	reported	Gavx2K	21.8951
10	rs75882962	T	C	0.0968661	FALSE	FALSE	FALSE	12	53098742	0.0190575	3.19e-07	10710	genus.Phascolarctobacterium.id.2168	TRUE	reported	Gavx2K	25.8352
11	rs76124218	C	G	-0.159361	FALSE	TRUE	TRUE	17	73584441	0.0344532	2.67e-06	7314	genus.Phascolarctobacterium.id.2168	TRUE	reported	Gavx2K	21.3946
12	rs7982713	G	A	0.0726922	FALSE	FALSE	FALSE	13	71376322	0.0163201	9.72e-06	10710	genus.Phascolarctobacterium.id.2168	TRUE	reported	Gavx2K	19.8395
1	rs118038478	A	G	0.205676	FALSE	FALSE	FALSE	16	47237609	0.0468917	7.85e-06	3295	genus.Prevotella7.id.11182	TRUE	reported	LG8xFO	19.2386
2	rs12124567	A	G	-0.121281	FALSE	FALSE	FALSE	1	3343802	0.0275017	9.49e-06	3283	genus.Prevotella7.id.11182	TRUE	reported	LG8xFO	19.4477
3	rs12195431	T	C	0.196528	FALSE	FALSE	FALSE	6	91019654	0.0442322	8.73e-06	3489	genus.Prevotella7.id.11182	TRUE	reported	LG8xFO	19.7411
4	rs16937247	G	C	0.146098	FALSE	TRUE	TRUE	11	19943115	0.0351529	9.64e-06	3486	genus.Prevotella7.id.11182	TRUE	reported	LG8xFO	17.2729
5	rs2240542	C	T	0.12085	FALSE	FALSE	FALSE	2	242066314	0.0261776	4.84e-06	3489	genus.Prevotella7.id.11182	TRUE	reported	LG8xFO	21.3124
6	rs2918132	C	T	-0.114648	FALSE	FALSE	FALSE	10	133000320	0.0254916	6.42e-06	3318	genus.Prevotella7.id.11182	TRUE	reported	LG8xFO	20.2275
7	rs430270	A	C	0.139155	FALSE	FALSE	FALSE	3	60474379	0.0297055	2.87e-06	3318	genus.Prevotella7.id.11182	TRUE	reported	LG8xFO	21.9444
8	rs57404562	C	A	0.155486	FALSE	FALSE	FALSE	2	12101762	0.0316057	6.22e-07	3487	genus.Prevotella7.id.11182	TRUE	reported	LG8xFO	24.2022
9	rs79263163	A	C	-0.143982	FALSE	FALSE	FALSE	11	39821773	0.031501	7.51e-06	3489	genus.Prevotella7.id.11182	TRUE	reported	LG8xFO	20.8914
10	rs9426434	T	C	-0.123657	FALSE	FALSE	FALSE	1	29736216	0.0278514	9.72e-06	3318	genus.Prevotella7.id.11182	TRUE	reported	LG8xFO	19.7126
11	rs9608249	A	G	-0.158213	FALSE	FALSE	FALSE	22	24613952	0.0336317	2.07e-06	3482	genus.Prevotella7.id.11182	TRUE	reported	LG8xFO	22.1304
12	rs9959718	G	A	0.133012	FALSE	FALSE	FALSE	18	71442664	0.0275361	1.9e-06	3489	genus.Prevotella7.id.11182	TRUE	reported	LG8xFO	23.3333
1	rs10512344	C	G	0.247373	FALSE	TRUE	TRUE	9	109009495	0.0544087	3.19e-06	3063	genus.Prevotella9.id.11183	TRUE	reported	Co3ckn	20.6713
2	rs111509883	T	C	0.171131	FALSE	FALSE	FALSE	19	639161	0.0347624	1.24e-06	6960	genus.Prevotella9.id.11183	TRUE	reported	Co3ckn	24.2346
3	rs11199734	A	T	0.0770209	FALSE	TRUE	TRUE	10	122819400	0.0169462	7e-06	10263	genus.Prevotella9.id.11183	TRUE	reported	Co3ckn	20.6572
4	rs11685699	C	T	-0.141357	FALSE	FALSE	FALSE	2	11232685	0.0295665	2.03e-06	8342	genus.Prevotella9.id.11183	TRUE	reported	Co3ckn	22.858
5	rs117271932	A	G	0.208089	FALSE	FALSE	FALSE	22	44236460	0.0440393	2.82e-06	4878	genus.Prevotella9.id.11183	TRUE	reported	Co3ckn	22.3263
6	rs12648235	T	C	0.0785902	FALSE	FALSE	FALSE	4	161115744	0.0177676	7.39e-06	10271	genus.Prevotella9.id.11183	TRUE	reported	Co3ckn	19.5651
7	rs1304512	G	A	0.0761593	FALSE	FALSE	FALSE	5	63736025	0.0165885	5.29e-06	9790	genus.Prevotella9.id.11183	TRUE	reported	Co3ckn	21.0782
8	rs2104588	T	C	0.105558	FALSE	FALSE	FALSE	10	12497581	0.023773	8.13e-06	9268	genus.Prevotella9.id.11183	TRUE	reported	Co3ckn	19.7159
9	rs2495052	A	G	0.0838978	FALSE	FALSE	FALSE	1	14161251	0.0188523	8.97e-06	9790	genus.Prevotella9.id.11183	TRUE	reported	Co3ckn	19.8049
10	rs2683313	A	G	-0.0724576	FALSE	FALSE	FALSE	8	19115604	0.0151603	1.69e-06	10260	genus.Prevotella9.id.11183	TRUE	reported	Co3ckn	22.843
11	rs4821647	G	C	0.0636957	FALSE	TRUE	TRUE	22	37758730	0.0143983	9.95e-06	10179	genus.Prevotella9.id.11183	TRUE	reported	Co3ckn	19.5704
12	rs4968431	G	T	0.0640113	FALSE	FALSE	FALSE	17	59421778	0.0144162	8.58e-06	10271	genus.Prevotella9.id.11183	TRUE	reported	Co3ckn	19.7156
13	rs7232121	G	C	0.0671292	FALSE	TRUE	TRUE	18	19993452	0.014423	3.76e-06	9790	genus.Prevotella9.id.11183	TRUE	reported	Co3ckn	21.6628
14	rs7237249	C	T	-0.0823764	FALSE	FALSE	FALSE	18	71992502	0.0182126	8.93e-06	10271	genus.Prevotella9.id.11183	TRUE	reported	Co3ckn	20.4579
15	rs72815774	T	C	-0.176186	FALSE	FALSE	FALSE	2	91954502	0.0393068	8.78e-06	5728	genus.Prevotella9.id.11183	TRUE	reported	Co3ckn	20.0913
16	rs746764	T	C	-0.0915772	FALSE	FALSE	FALSE	20	21470713	0.0193245	2.04e-06	9385	genus.Prevotella9.id.11183	TRUE	reported	Co3ckn	22.4573
17	rs7976209	T	C	-0.0870786	FALSE	FALSE	FALSE	12	1794470	0.0197951	7.28e-06	10263	genus.Prevotella9.id.11183	TRUE	reported	Co3ckn	19.3513
18	rs9428102	A	G	-0.0778844	FALSE	FALSE	FALSE	1	118852817	0.0176068	4.62e-06	10264	genus.Prevotella9.id.11183	TRUE	reported	Co3ckn	19.5677
19	rs9613013	G	A	0.0917591	FALSE	FALSE	FALSE	22	26152738	0.0202697	6.1e-06	9790	genus.Prevotella9.id.11183	TRUE	reported	Co3ckn	20.493
1	rs11597218	T	C	0.113569	FALSE	FALSE	FALSE	10	135038088	0.0251645	5.63e-06	3320	genus.RikenellaceaeRC9gutgroup.id.11191	TRUE	reported	WW07gF	20.3678
2	rs12501673	A	G	0.116395	FALSE	FALSE	FALSE	4	163830516	0.0262253	6.29e-06	3334	genus.RikenellaceaeRC9gutgroup.id.11191	TRUE	reported	WW07gF	19.6983
3	rs13223944	T	C	-0.117416	FALSE	FALSE	FALSE	7	73278482	0.0265523	8.89e-06	3220	genus.RikenellaceaeRC9gutgroup.id.11191	TRUE	reported	WW07gF	19.5547
4	rs17032291	T	C	-0.169579	FALSE	FALSE	FALSE	4	155865671	0.0368251	6.61e-06	3206	genus.RikenellaceaeRC9gutgroup.id.11191	TRUE	reported	WW07gF	21.2057
5	rs17582787	A	G	-0.157739	FALSE	FALSE	FALSE	4	149562638	0.0339924	3.55e-06	3320	genus.RikenellaceaeRC9gutgroup.id.11191	TRUE	reported	WW07gF	21.5335
6	rs2074881	T	C	-0.142236	FALSE	FALSE	FALSE	19	1970021	0.032391	9.45e-06	3315	genus.RikenellaceaeRC9gutgroup.id.11191	TRUE	reported	WW07gF	19.2828
7	rs2900503	G	T	-0.172329	FALSE	FALSE	FALSE	9	112657543	0.0326671	1.55e-07	3320	genus.RikenellaceaeRC9gutgroup.id.11191	TRUE	reported	WW07gF	27.8289
8	rs2998141	T	C	-0.136346	FALSE	FALSE	FALSE	10	135010198	0.0293073	4.42e-06	3330	genus.RikenellaceaeRC9gutgroup.id.11191	TRUE	reported	WW07gF	21.644
9	rs4270579	G	A	-0.118021	FALSE	FALSE	FALSE	4	84698188	0.0271041	5.46e-06	3331	genus.RikenellaceaeRC9gutgroup.id.11191	TRUE	reported	WW07gF	18.9605
10	rs4717843	G	T	-0.119376	FALSE	FALSE	FALSE	7	73334987	0.0260548	4.72e-06	3220	genus.RikenellaceaeRC9gutgroup.id.11191	TRUE	reported	WW07gF	20.9922
11	rs7113155	G	C	0.114423	FALSE	TRUE	TRUE	11	102429543	0.0247798	5.26e-06	3334	genus.RikenellaceaeRC9gutgroup.id.11191	TRUE	reported	WW07gF	21.322
12	rs7193937	G	C	0.124153	FALSE	TRUE	TRUE	16	76605358	0.027741	6.19e-06	3220	genus.RikenellaceaeRC9gutgroup.id.11191	TRUE	reported	WW07gF	20.0296
13	rs7712231	A	G	0.156284	FALSE	FALSE	FALSE	5	31406285	0.0350462	7.97e-06	3334	genus.RikenellaceaeRC9gutgroup.id.11191	TRUE	reported	WW07gF	19.8859
14	rs80309088	G	A	0.17405	FALSE	FALSE	FALSE	6	165668732	0.0383423	4.56e-06	3170	genus.RikenellaceaeRC9gutgroup.id.11191	TRUE	reported	WW07gF	20.6059
15	rs9887954	G	A	-0.114849	FALSE	FALSE	FALSE	1	164800873	0.0249013	4.81e-06	3330	genus.RikenellaceaeRC9gutgroup.id.11191	TRUE	reported	WW07gF	21.2723
1	rs10091895	T	C	-0.0649918	FALSE	FALSE	FALSE	8	3391361	0.0145501	6.62e-06	14188	genus.Romboutsia.id.11347	TRUE	reported	qnAb4U	19.9519
2	rs10279978	A	G	-0.0622202	FALSE	FALSE	FALSE	7	5319387	0.0127675	1.17e-06	14143	genus.Romboutsia.id.11347	TRUE	reported	qnAb4U	23.7492
3	rs11221428	T	C	-0.0726779	FALSE	FALSE	FALSE	11	99665050	0.0158263	6.49e-06	14187	genus.Romboutsia.id.11347	TRUE	reported	qnAb4U	21.0885
4	rs114398731	G	C	-0.131039	FALSE	TRUE	TRUE	5	57229635	0.0293815	7.96e-06	10326	genus.Romboutsia.id.11347	TRUE	reported	qnAb4U	19.8907
5	rs16843578	C	T	-0.0875276	FALSE	FALSE	FALSE	1	171903885	0.0196779	5.08e-06	14186	genus.Romboutsia.id.11347	TRUE	reported	qnAb4U	19.7849
6	rs28603357	T	C	-0.214911	FALSE	FALSE	FALSE	7	106406824	0.0474739	8.52e-06	3693	genus.Romboutsia.id.11347	TRUE	reported	qnAb4U	20.4931
7	rs34302036	A	G	0.0550261	FALSE	FALSE	FALSE	7	78136725	0.0120835	5.88e-06	14185	genus.Romboutsia.id.11347	TRUE	reported	qnAb4U	20.7374
8	rs61841503	G	A	0.092888	FALSE	FALSE	FALSE	10	17019559	0.0171454	4e-08	13568	genus.Romboutsia.id.11347	TRUE	reported	qnAb4U	29.351
9	rs62504452	A	G	-0.0710048	FALSE	FALSE	FALSE	7	145760298	0.0156654	4.66e-06	14178	genus.Romboutsia.id.11347	TRUE	reported	qnAb4U	20.5443
10	rs7109293	A	G	0.0919112	FALSE	FALSE	FALSE	11	133834657	0.0205738	6.98e-06	14141	genus.Romboutsia.id.11347	TRUE	reported	qnAb4U	19.9575
11	rs75200530	T	G	-0.190644	FALSE	FALSE	FALSE	8	5088054	0.0421065	5.07e-06	5246	genus.Romboutsia.id.11347	TRUE	reported	qnAb4U	20.4998
12	rs75987356	G	A	-0.129578	FALSE	FALSE	FALSE	2	16066705	0.0280454	6.71e-06	10466	genus.Romboutsia.id.11347	TRUE	reported	qnAb4U	21.3472
13	rs77702691	A	G	-0.094406	FALSE	FALSE	FALSE	13	88725540	0.0208544	7.37e-06	12487	genus.Romboutsia.id.11347	TRUE	reported	qnAb4U	20.4928
14	rs9389266	T	G	0.0722815	FALSE	FALSE	FALSE	6	135411737	0.0162353	9.38e-06	14187	genus.Romboutsia.id.11347	TRUE	reported	qnAb4U	19.8213
15	rs9567264	C	T	0.0580018	FALSE	FALSE	FALSE	13	32720756	0.0127495	5.76e-06	14180	genus.Romboutsia.id.11347	TRUE	reported	qnAb4U	20.6966
1	rs116270582	T	A	-0.153844	FALSE	TRUE	TRUE	4	119349	0.0329324	1.2e-06	9099	genus.Roseburia.id.2012	TRUE	reported	ZiUvwf	21.823
2	rs12740451	T	C	0.0697527	FALSE	FALSE	FALSE	1	95178974	0.0153607	7.34e-06	17837	genus.Roseburia.id.2012	TRUE	reported	ZiUvwf	20.6205
3	rs147990086	A	G	-0.0578936	FALSE	FALSE	FALSE	1	145655256	0.01324	8.93e-06	17840	genus.Roseburia.id.2012	TRUE	reported	ZiUvwf	19.1199
4	rs16910295	T	C	-0.0980434	FALSE	FALSE	FALSE	11	12009569	0.020957	2.91e-06	16648	genus.Roseburia.id.2012	TRUE	reported	ZiUvwf	21.8867
5	rs2034589	G	C	0.0629765	FALSE	TRUE	TRUE	16	8307948	0.0123489	5.01e-07	17846	genus.Roseburia.id.2012	TRUE	reported	ZiUvwf	26.0076
6	rs2160994	T	C	0.0550687	FALSE	FALSE	FALSE	12	50650057	0.0112481	9.7e-07	17444	genus.Roseburia.id.2012	TRUE	reported	ZiUvwf	23.969
7	rs28040	G	C	0.0565693	FALSE	TRUE	TRUE	5	96018066	0.0126792	9.26e-06	17854	genus.Roseburia.id.2012	TRUE	reported	ZiUvwf	19.9057
8	rs2943022	T	C	0.0493786	FALSE	FALSE	FALSE	5	89598914	0.0106763	4.11e-06	17854	genus.Roseburia.id.2012	TRUE	reported	ZiUvwf	21.3911
9	rs302266	T	C	-0.0777312	FALSE	FALSE	FALSE	1	194183650	0.0172985	8.13e-06	17056	genus.Roseburia.id.2012	TRUE	reported	ZiUvwf	20.1917
10	rs329182	T	C	0.0690327	FALSE	FALSE	FALSE	5	125076494	0.0152884	5.9e-06	17854	genus.Roseburia.id.2012	TRUE	reported	ZiUvwf	20.3885
11	rs4748237	G	C	0.0488326	FALSE	TRUE	TRUE	10	16051097	0.0106404	4.67e-06	17851	genus.Roseburia.id.2012	TRUE	reported	ZiUvwf	21.0621
12	rs55858165	A	C	0.179284	FALSE	FALSE	FALSE	15	86512809	0.0404954	9.99e-06	5447	genus.Roseburia.id.2012	TRUE	reported	ZiUvwf	19.6008
13	rs57466170	C	T	0.0741405	FALSE	FALSE	FALSE	15	37859065	0.0171601	8.3e-06	17333	genus.Roseburia.id.2012	TRUE	reported	ZiUvwf	18.6669
14	rs6445851	G	A	-0.0497336	FALSE	FALSE	FALSE	3	57116228	0.0108158	3.53e-06	17851	genus.Roseburia.id.2012	TRUE	reported	ZiUvwf	21.1437
15	rs6930661	C	T	-0.0961587	FALSE	FALSE	FALSE	6	12774611	0.0204975	2.48e-06	16945	genus.Roseburia.id.2012	TRUE	reported	ZiUvwf	22.0078
16	rs75326254	C	T	-0.104628	FALSE	FALSE	FALSE	6	166170836	0.0230897	7.5e-06	15893	genus.Roseburia.id.2012	TRUE	reported	ZiUvwf	20.5332
17	rs78753150	A	C	0.0968739	FALSE	FALSE	FALSE	5	144135655	0.0214067	9.98e-06	16303	genus.Roseburia.id.2012	TRUE	reported	ZiUvwf	20.4793
18	rs9300744	C	T	-0.0588452	FALSE	FALSE	FALSE	13	103117486	0.0126228	4.75e-06	17854	genus.Roseburia.id.2012	TRUE	reported	ZiUvwf	21.7326
1	rs10827477	A	G	-0.0547387	FALSE	FALSE	FALSE	10	35262588	0.0115163	2.19e-06	17391	genus.Ruminiclostridium5.id.11355	TRUE	reported	d4j7cX	22.5922
2	rs113753996	T	C	0.0820689	FALSE	FALSE	FALSE	5	32477664	0.0174463	3.99e-06	16680	genus.Ruminiclostridium5.id.11355	TRUE	reported	d4j7cX	22.1285
3	rs1223978	T	C	0.0484169	FALSE	FALSE	FALSE	13	108775162	0.0108254	8.16e-06	17381	genus.Ruminiclostridium5.id.11355	TRUE	reported	d4j7cX	20.0034
4	rs1492620	T	C	-0.0830505	FALSE	FALSE	FALSE	6	50405920	0.0180073	3.53e-06	17397	genus.Ruminiclostridium5.id.11355	TRUE	reported	d4j7cX	21.271
5	rs2286384	G	C	-0.0518814	FALSE	TRUE	TRUE	12	1891043	0.0107482	1.44e-06	17394	genus.Ruminiclostridium5.id.11355	TRUE	reported	d4j7cX	23.2997
6	rs243585	C	G	-0.0585939	FALSE	TRUE	TRUE	21	19151940	0.0121017	1.33e-06	16906	genus.Ruminiclostridium5.id.11355	TRUE	reported	d4j7cX	23.443
7	rs2482038	C	A	0.0518991	TRUE	FALSE	FALSE	10	12835085	0.0108777	1.7e-06	17396	genus.Ruminiclostridium5.id.11355	TRUE	reported	d4j7cX	22.7639
8	rs2791343	T	C	0.051717	FALSE	FALSE	FALSE	8	131316030	0.0113369	5.54e-06	17392	genus.Ruminiclostridium5.id.11355	TRUE	reported	d4j7cX	20.8104
9	rs2801960	C	G	0.0520975	FALSE	TRUE	TRUE	1	41878680	0.0115111	6.21e-06	17387	genus.Ruminiclostridium5.id.11355	TRUE	reported	d4j7cX	20.4832
10	rs2833828	G	A	0.0489617	FALSE	FALSE	FALSE	21	33811886	0.0108702	6.82e-06	17397	genus.Ruminiclostridium5.id.11355	TRUE	reported	d4j7cX	20.2879
11	rs4955951	A	G	-0.0713749	FALSE	FALSE	FALSE	3	55243531	0.0165826	9.96e-06	17397	genus.Ruminiclostridium5.id.11355	TRUE	reported	d4j7cX	18.5261
12	rs6121460	G	A	0.0932955	FALSE	FALSE	FALSE	20	60293505	0.0199206	2.64e-06	17318	genus.Ruminiclostridium5.id.11355	TRUE	reported	d4j7cX	21.934
13	rs73002572	G	C	0.181548	FALSE	TRUE	TRUE	2	103755970	0.0414078	8.82e-06	3761	genus.Ruminiclostridium5.id.11355	TRUE	reported	d4j7cX	19.2227
14	rs79968837	A	G	-0.0950311	FALSE	FALSE	FALSE	20	41177956	0.0193507	1.15e-06	16602	genus.Ruminiclostridium5.id.11355	TRUE	reported	d4j7cX	24.1177
15	rs8053158	A	G	-0.0740543	FALSE	FALSE	FALSE	16	86769909	0.0159151	5.9e-06	17397	genus.Ruminiclostridium5.id.11355	TRUE	reported	d4j7cX	21.6512
1	rs10829821	T	C	-0.097606	FALSE	FALSE	FALSE	10	132651293	0.0216072	3.47e-06	12802	genus.Ruminiclostridium6.id.11356	TRUE	reported	1t2hTf	20.4058
2	rs116969552	A	G	-0.166823	FALSE	FALSE	FALSE	10	128214403	0.0376681	9.16e-06	6824	genus.Ruminiclostridium6.id.11356	TRUE	reported	1t2hTf	19.6139
3	rs11992182	A	C	0.0625299	FALSE	FALSE	FALSE	8	79766499	0.0137876	4.65e-06	13381	genus.Ruminiclostridium6.id.11356	TRUE	reported	1t2hTf	20.5684
4	rs1756364	G	T	0.0999189	FALSE	FALSE	FALSE	14	20954661	0.0197169	2.54e-07	12933	genus.Ruminiclostridium6.id.11356	TRUE	reported	1t2hTf	25.6815
5	rs1871858	C	G	-0.105422	FALSE	TRUE	TRUE	15	61047117	0.0237274	9.12e-06	12818	genus.Ruminiclostridium6.id.11356	TRUE	reported	1t2hTf	19.7404
6	rs2548459	C	T	0.0554866	FALSE	FALSE	FALSE	19	49209339	0.0122755	6.4e-06	13377	genus.Ruminiclostridium6.id.11356	TRUE	reported	1t2hTf	20.4315
7	rs35362464	C	A	0.0720077	FALSE	FALSE	FALSE	4	36478011	0.0165387	8.99e-06	13308	genus.Ruminiclostridium6.id.11356	TRUE	reported	1t2hTf	18.9564
8	rs61060922	T	G	0.15913	FALSE	FALSE	FALSE	16	72136154	0.0322283	1.09e-06	8955	genus.Ruminiclostridium6.id.11356	TRUE	reported	1t2hTf	24.3796
9	rs663262	T	C	-0.13498	FALSE	FALSE	FALSE	11	86179076	0.0310715	3.39e-06	7876	genus.Ruminiclostridium6.id.11356	TRUE	reported	1t2hTf	18.872
10	rs67479537	T	C	0.118994	FALSE	FALSE	FALSE	19	10115515	0.026487	9.3e-06	11613	genus.Ruminiclostridium6.id.11356	TRUE	reported	1t2hTf	20.183
11	rs71414120	T	G	0.200894	FALSE	FALSE	FALSE	14	56938952	0.0406434	1.08e-06	5567	genus.Ruminiclostridium6.id.11356	TRUE	reported	1t2hTf	24.4317
12	rs72991535	T	G	0.135604	FALSE	FALSE	FALSE	18	76018244	0.0295174	4.95e-06	9642	genus.Ruminiclostridium6.id.11356	TRUE	reported	1t2hTf	21.1051
13	rs73176030	T	C	0.058665	FALSE	FALSE	FALSE	7	101271282	0.013208	7.29e-06	13378	genus.Ruminiclostridium6.id.11356	TRUE	reported	1t2hTf	19.7282
14	rs77193512	A	G	0.0736533	FALSE	FALSE	FALSE	11	40289063	0.0153163	1.3e-06	13380	genus.Ruminiclostridium6.id.11356	TRUE	reported	1t2hTf	23.1246
15	rs792058	G	A	0.0554234	FALSE	FALSE	FALSE	2	5548605	0.0125423	8.58e-06	12933	genus.Ruminiclostridium6.id.11356	TRUE	reported	1t2hTf	19.5268
16	rs79968172	G	A	0.11614	FALSE	FALSE	FALSE	1	240503826	0.0243083	1.66e-06	12802	genus.Ruminiclostridium6.id.11356	TRUE	reported	1t2hTf	22.8271
17	rs9555756	A	C	-0.0804138	FALSE	FALSE	FALSE	13	111703249	0.0176692	7.1e-06	13369	genus.Ruminiclostridium6.id.11356	TRUE	reported	1t2hTf	20.7123
1	rs113048721	C	G	0.0600735	FALSE	TRUE	TRUE	9	74214419	0.0132737	4.1e-06	16719	genus.Ruminiclostridium9.id.11357	TRUE	reported	XPdg4E	20.4823
2	rs115044523	G	A	-0.0980026	FALSE	FALSE	FALSE	7	47013498	0.0202616	2.37e-06	16107	genus.Ruminiclostridium9.id.11357	TRUE	reported	XPdg4E	23.3951
3	rs12040548	G	T	0.0570422	FALSE	FALSE	FALSE	1	247710285	0.0122359	3.15e-06	16721	genus.Ruminiclostridium9.id.11357	TRUE	reported	XPdg4E	21.733
4	rs12419854	T	A	-0.0727975	FALSE	TRUE	TRUE	11	68886460	0.0155594	3.18e-06	16027	genus.Ruminiclostridium9.id.11357	TRUE	reported	XPdg4E	21.89
5	rs13033315	T	A	0.0511195	FALSE	TRUE	TRUE	2	204706865	0.0111418	5.68e-06	16724	genus.Ruminiclostridium9.id.11357	TRUE	reported	XPdg4E	21.0506
6	rs2615052	T	G	0.0577608	FALSE	FALSE	FALSE	3	158514940	0.0120578	1.75e-06	16717	genus.Ruminiclostridium9.id.11357	TRUE	reported	XPdg4E	22.9474
7	rs57665991	C	G	-0.0641507	FALSE	TRUE	TRUE	3	157841287	0.0123339	2.07e-07	16725	genus.Ruminiclostridium9.id.11357	TRUE	reported	XPdg4E	27.0523
8	rs6082461	A	C	0.0586425	FALSE	FALSE	FALSE	20	2210530	0.0131004	4.87e-06	16650	genus.Ruminiclostridium9.id.11357	TRUE	reported	XPdg4E	20.0381
9	rs7137760	C	T	0.050797	FALSE	FALSE	FALSE	12	10702414	0.0112182	7.07e-06	16722	genus.Ruminiclostridium9.id.11357	TRUE	reported	XPdg4E	20.5035
10	rs73592673	A	T	-0.081629	FALSE	TRUE	TRUE	6	128568828	0.0169515	2.14e-06	15493	genus.Ruminiclostridium9.id.11357	TRUE	reported	XPdg4E	23.1886
11	rs74303178	T	C	0.0532742	FALSE	FALSE	FALSE	8	14697544	0.0119274	7.92e-06	16706	genus.Ruminiclostridium9.id.11357	TRUE	reported	XPdg4E	19.9501
12	rs78191726	T	C	0.0944998	FALSE	FALSE	FALSE	6	67655320	0.0210206	7.58e-06	16039	genus.Ruminiclostridium9.id.11357	TRUE	reported	XPdg4E	20.2103
13	rs79082720	C	G	0.0928576	FALSE	TRUE	TRUE	7	155701010	0.0204871	6.47e-06	16094	genus.Ruminiclostridium9.id.11357	TRUE	reported	XPdg4E	20.5434
14	rs918449	A	G	-0.0950908	FALSE	FALSE	FALSE	19	34371198	0.0197177	2.56e-06	16725	genus.Ruminiclostridium9.id.11357	TRUE	reported	XPdg4E	23.2576
15	rs9522712	T	C	0.0699728	FALSE	FALSE	FALSE	13	90441578	0.0154939	4.66e-06	16725	genus.Ruminiclostridium9.id.11357	TRUE	reported	XPdg4E	20.3956
16	rs9809789	C	T	-0.0717454	FALSE	FALSE	FALSE	3	29179983	0.0159673	8.72e-06	16025	genus.Ruminiclostridium9.id.11357	TRUE	reported	XPdg4E	20.1894
1	rs10178772	G	T	0.0714394	FALSE	FALSE	FALSE	2	235561254	0.0162124	7.72e-06	15268	genus.RuminococcaceaeNK4A214group.id.11358	TRUE	reported	jjo4fe	19.417
2	rs11241747	C	T	0.0533858	FALSE	FALSE	FALSE	5	123846318	0.0120035	6.59e-06	14822	genus.RuminococcaceaeNK4A214group.id.11358	TRUE	reported	jjo4fe	19.7806
3	rs114244418	C	G	-0.175266	FALSE	TRUE	TRUE	2	235430299	0.0372779	3.59e-06	7123	genus.RuminococcaceaeNK4A214group.id.11358	TRUE	reported	jjo4fe	22.1051
4	rs11586410	G	A	-0.0863422	FALSE	FALSE	FALSE	1	157338888	0.0169937	3.66e-07	14822	genus.RuminococcaceaeNK4A214group.id.11358	TRUE	reported	jjo4fe	25.8149
5	rs11704699	G	T	-0.0899695	FALSE	FALSE	FALSE	22	17770181	0.0184752	8.71e-07	15206	genus.RuminococcaceaeNK4A214group.id.11358	TRUE	reported	jjo4fe	23.7143
6	rs12642039	T	C	-0.0553003	FALSE	FALSE	FALSE	4	159932022	0.0119397	3.43e-06	15276	genus.RuminococcaceaeNK4A214group.id.11358	TRUE	reported	jjo4fe	21.4519
7	rs12731	A	G	-0.0527684	FALSE	FALSE	FALSE	2	239087912	0.0115053	4.87e-06	15288	genus.RuminococcaceaeNK4A214group.id.11358	TRUE	reported	jjo4fe	21.0353
8	rs13087692	T	G	0.0574623	FALSE	FALSE	FALSE	3	84725039	0.012594	8.69e-06	15288	genus.RuminococcaceaeNK4A214group.id.11358	TRUE	reported	jjo4fe	20.8181
9	rs136761	G	A	-0.0587521	FALSE	FALSE	FALSE	22	49796014	0.0119155	8.15e-07	14822	genus.RuminococcaceaeNK4A214group.id.11358	TRUE	reported	jjo4fe	24.3122
10	rs147475196	A	G	-0.133769	FALSE	FALSE	FALSE	3	26509287	0.0295196	4.72e-06	9917	genus.RuminococcaceaeNK4A214group.id.11358	TRUE	reported	jjo4fe	20.5347
11	rs34576931	G	C	-0.0873312	FALSE	TRUE	TRUE	12	78373555	0.0194886	4.72e-06	14678	genus.RuminococcaceaeNK4A214group.id.11358	TRUE	reported	jjo4fe	20.0806
12	rs35559912	T	C	-0.0925071	FALSE	FALSE	FALSE	5	35288938	0.0203674	4.89e-06	13976	genus.RuminococcaceaeNK4A214group.id.11358	TRUE	reported	jjo4fe	20.6291
13	rs4814689	C	T	-0.1083	FALSE	FALSE	FALSE	20	18030357	0.0230708	4.55e-06	14009	genus.RuminococcaceaeNK4A214group.id.11358	TRUE	reported	jjo4fe	22.036
14	rs5994253	A	G	-0.0811302	FALSE	FALSE	FALSE	22	17793012	0.0157621	2.35e-07	15288	genus.RuminococcaceaeNK4A214group.id.11358	TRUE	reported	jjo4fe	26.4934
15	rs62027366	T	C	0.0615389	FALSE	FALSE	FALSE	16	24073806	0.0137612	6.58e-06	14822	genus.RuminococcaceaeNK4A214group.id.11358	TRUE	reported	jjo4fe	19.9981
16	rs6681678	C	T	-0.100174	FALSE	FALSE	FALSE	1	100248591	0.024	9.05e-06	13031	genus.RuminococcaceaeNK4A214group.id.11358	TRUE	reported	jjo4fe	17.4216
17	rs73158814	C	G	-0.109257	FALSE	TRUE	TRUE	7	132042135	0.0227458	2.2e-06	13077	genus.RuminococcaceaeNK4A214group.id.11358	TRUE	reported	jjo4fe	23.0726
18	rs7573569	T	C	0.107739	FALSE	FALSE	FALSE	2	141897042	0.0233638	3.23e-06	14822	genus.RuminococcaceaeNK4A214group.id.11358	TRUE	reported	jjo4fe	21.2645
1	rs10916131	C	T	-0.069333	FALSE	FALSE	FALSE	1	227563126	0.0146753	2.87e-06	17097	genus.RuminococcaceaeUCG002.id.11360	TRUE	reported	jZWPsG	22.3205
2	rs10927423	C	A	-0.0713617	FALSE	FALSE	FALSE	1	14732458	0.0147712	8.5e-07	17096	genus.RuminococcaceaeUCG002.id.11360	TRUE	reported	jZWPsG	23.3398
3	rs10964441	G	A	-0.14906	FALSE	FALSE	FALSE	9	20131746	0.034486	7.45e-06	5346	genus.RuminococcaceaeUCG002.id.11360	TRUE	reported	jZWPsG	18.6826
4	rs113147300	A	G	-0.075842	FALSE	FALSE	FALSE	9	114066670	0.0164562	7.69e-06	16370	genus.RuminococcaceaeUCG002.id.11360	TRUE	reported	jZWPsG	21.2403
5	rs11607472	A	G	-0.0780229	FALSE	FALSE	FALSE	11	43344751	0.0176325	7.19e-06	16282	genus.RuminococcaceaeUCG002.id.11360	TRUE	reported	jZWPsG	19.5802
6	rs116974815	C	A	-0.189731	FALSE	FALSE	FALSE	11	111712942	0.0396566	2.03e-06	5819	genus.RuminococcaceaeUCG002.id.11360	TRUE	reported	jZWPsG	22.8899
7	rs11750293	G	T	-0.0578304	FALSE	FALSE	FALSE	5	123822114	0.0120512	1.76e-06	17094	genus.RuminococcaceaeUCG002.id.11360	TRUE	reported	jZWPsG	23.0276
8	rs12463378	A	G	-0.0522061	FALSE	FALSE	FALSE	19	54475808	0.0112086	2.96e-06	16994	genus.RuminococcaceaeUCG002.id.11360	TRUE	reported	jZWPsG	21.6938
9	rs15256	C	T	0.0732376	FALSE	FALSE	FALSE	10	73820548	0.016834	9.46e-06	17095	genus.RuminococcaceaeUCG002.id.11360	TRUE	reported	jZWPsG	18.9275
10	rs2265670	C	G	-0.0512404	FALSE	TRUE	TRUE	1	190171640	0.0109287	2.99e-06	17096	genus.RuminococcaceaeUCG002.id.11360	TRUE	reported	jZWPsG	21.9831
11	rs362417	G	C	-0.054863	FALSE	TRUE	TRUE	14	73589896	0.0120984	7.8e-06	17097	genus.RuminococcaceaeUCG002.id.11360	TRUE	reported	jZWPsG	20.5638
12	rs55793120	T	C	0.137396	FALSE	FALSE	FALSE	12	47384118	0.027414	4.81e-07	11669	genus.RuminococcaceaeUCG002.id.11360	TRUE	reported	jZWPsG	25.1191
13	rs57079348	T	G	-0.076573	FALSE	FALSE	FALSE	13	87920450	0.017282	7.22e-06	16372	genus.RuminococcaceaeUCG002.id.11360	TRUE	reported	jZWPsG	19.632
14	rs6542556	A	G	0.050974	FALSE	FALSE	FALSE	2	120757853	0.011406	7.86e-06	17094	genus.RuminococcaceaeUCG002.id.11360	TRUE	reported	jZWPsG	19.9724
15	rs67746927	C	G	-0.054237	FALSE	TRUE	TRUE	4	12207874	0.0110357	9.17e-07	16651	genus.RuminococcaceaeUCG002.id.11360	TRUE	reported	jZWPsG	24.1541
16	rs6793778	C	T	-0.0558706	FALSE	FALSE	FALSE	3	24045453	0.0125258	9.81e-06	17094	genus.RuminococcaceaeUCG002.id.11360	TRUE	reported	jZWPsG	19.8955
17	rs7120052	A	C	0.0624796	FALSE	FALSE	FALSE	11	86335459	0.0135523	1.97e-06	17097	genus.RuminococcaceaeUCG002.id.11360	TRUE	reported	jZWPsG	21.2544
18	rs7155595	C	A	0.0569929	FALSE	FALSE	FALSE	14	77502546	0.0116986	1.15e-06	17084	genus.RuminococcaceaeUCG002.id.11360	TRUE	reported	jZWPsG	23.734
19	rs7249614	A	G	-0.0492778	FALSE	FALSE	FALSE	19	43637890	0.0110807	9.07e-06	16651	genus.RuminococcaceaeUCG002.id.11360	TRUE	reported	jZWPsG	19.7775
20	rs72874194	G	C	-0.0770289	FALSE	TRUE	TRUE	2	45178830	0.016725	3.47e-06	16651	genus.RuminococcaceaeUCG002.id.11360	TRUE	reported	jZWPsG	21.2118
21	rs7342369	C	A	-0.0527803	FALSE	FALSE	FALSE	12	129451330	0.0116023	5.66e-06	16651	genus.RuminococcaceaeUCG002.id.11360	TRUE	reported	jZWPsG	20.6944
22	rs76847269	A	G	0.163508	FALSE	FALSE	FALSE	5	141014951	0.0356151	5.17e-06	7654	genus.RuminococcaceaeUCG002.id.11360	TRUE	reported	jZWPsG	21.0771
23	rs77564310	A	C	-0.0713093	FALSE	FALSE	FALSE	15	80713184	0.0140855	3.29e-07	17000	genus.RuminococcaceaeUCG002.id.11360	TRUE	reported	jZWPsG	25.6298
24	rs79016051	C	T	-0.0887747	FALSE	FALSE	FALSE	1	238938497	0.0189424	2.34e-06	16937	genus.RuminococcaceaeUCG002.id.11360	TRUE	reported	jZWPsG	21.9638
25	rs882348	A	G	-0.0799946	FALSE	FALSE	FALSE	4	23325040	0.0178618	5.45e-06	17097	genus.RuminococcaceaeUCG002.id.11360	TRUE	reported	jZWPsG	20.0572
1	rs10490280	C	T	-0.0672094	FALSE	FALSE	FALSE	2	37905976	0.0143309	4.16e-06	14004	genus.RuminococcaceaeUCG003.id.11361	TRUE	reported	mWXQzA	21.9943
2	rs11243416	T	C	-0.0925653	FALSE	FALSE	FALSE	9	134416970	0.0191203	1.67e-06	14004	genus.RuminococcaceaeUCG003.id.11361	TRUE	reported	mWXQzA	23.4372
3	rs11613919	G	T	0.0727604	FALSE	FALSE	FALSE	12	75496463	0.0155716	1.63e-06	14309	genus.RuminococcaceaeUCG003.id.11361	TRUE	reported	mWXQzA	21.8334
4	rs139730	G	C	-0.0577655	FALSE	TRUE	TRUE	22	25292719	0.0130645	9.72e-06	14004	genus.RuminococcaceaeUCG003.id.11361	TRUE	reported	mWXQzA	19.5503
5	rs16959793	A	C	-0.062527	FALSE	FALSE	FALSE	15	35071718	0.0131259	2.22e-06	14412	genus.RuminococcaceaeUCG003.id.11361	TRUE	reported	mWXQzA	22.6924
6	rs2523124	T	C	-0.0546625	FALSE	FALSE	FALSE	7	97348436	0.0120823	5.78e-06	14409	genus.RuminococcaceaeUCG003.id.11361	TRUE	reported	mWXQzA	20.4681
7	rs3013089	G	A	-0.0551473	FALSE	FALSE	FALSE	1	13794594	0.0120346	4.38e-06	14408	genus.RuminococcaceaeUCG003.id.11361	TRUE	reported	mWXQzA	20.9984
8	rs4452755	A	C	-0.0634463	FALSE	FALSE	FALSE	8	82026852	0.0134741	3.29e-06	14406	genus.RuminococcaceaeUCG003.id.11361	TRUE	reported	mWXQzA	22.1725
9	rs4532474	G	A	0.0769231	FALSE	FALSE	FALSE	6	105781538	0.017045	4.82e-06	14412	genus.RuminococcaceaeUCG003.id.11361	TRUE	reported	mWXQzA	20.3667
10	rs4629039	T	A	0.0553742	FALSE	TRUE	TRUE	18	46485154	0.0122659	6.54e-06	14404	genus.RuminococcaceaeUCG003.id.11361	TRUE	reported	mWXQzA	20.3804
11	rs646327	G	A	0.0586696	FALSE	FALSE	FALSE	19	49209851	0.011837	7.83e-07	14406	genus.RuminococcaceaeUCG003.id.11361	TRUE	reported	mWXQzA	24.5667
12	rs6759615	A	G	0.102523	FALSE	FALSE	FALSE	2	205238716	0.0200204	7.86e-07	14410	genus.RuminococcaceaeUCG003.id.11361	TRUE	reported	mWXQzA	26.2238
13	rs73341549	T	C	-0.169857	FALSE	FALSE	FALSE	7	51541468	0.0318768	1.51e-07	6744	genus.RuminococcaceaeUCG003.id.11361	TRUE	reported	mWXQzA	28.3935
14	rs78720113	A	G	-0.115348	FALSE	FALSE	FALSE	3	41982393	0.0249601	7.59e-06	13078	genus.RuminococcaceaeUCG003.id.11361	TRUE	reported	mWXQzA	21.3566
1	rs10976229	T	G	0.095976	FALSE	FALSE	FALSE	9	7317307	0.0214554	7.04e-06	9116	genus.RuminococcaceaeUCG004.id.11362	TRUE	reported	59vMXl	20.0103
2	rs11961899	G	A	-0.0707825	FALSE	FALSE	FALSE	6	132887921	0.0161381	9.18e-06	9501	genus.RuminococcaceaeUCG004.id.11362	TRUE	reported	59vMXl	19.2374
3	rs12125734	G	T	0.133972	FALSE	FALSE	FALSE	1	103732214	0.0257417	2.09e-07	8938	genus.RuminococcaceaeUCG004.id.11362	TRUE	reported	59vMXl	27.0865
4	rs2248146	T	C	0.0689452	FALSE	FALSE	FALSE	7	24791998	0.0153649	8.2e-06	9502	genus.RuminococcaceaeUCG004.id.11362	TRUE	reported	59vMXl	20.1348
5	rs3800154	A	C	-0.0797959	FALSE	FALSE	FALSE	6	2119329	0.0177639	6.12e-06	9406	genus.RuminococcaceaeUCG004.id.11362	TRUE	reported	59vMXl	20.1782
6	rs511258	G	A	-0.0757474	FALSE	FALSE	FALSE	3	169966722	0.0162475	4.52e-06	9500	genus.RuminococcaceaeUCG004.id.11362	TRUE	reported	59vMXl	21.7352
7	rs550351	A	C	0.078587	FALSE	FALSE	FALSE	1	18676399	0.018003	9.43e-06	9498	genus.RuminococcaceaeUCG004.id.11362	TRUE	reported	59vMXl	19.055
8	rs6769553	A	G	0.0849743	FALSE	FALSE	FALSE	3	54427795	0.0157451	7.91e-08	9501	genus.RuminococcaceaeUCG004.id.11362	TRUE	reported	59vMXl	29.1264
9	rs7123615	C	G	-0.0786157	FALSE	TRUE	TRUE	11	15771251	0.0179592	7.09e-06	9502	genus.RuminococcaceaeUCG004.id.11362	TRUE	reported	59vMXl	19.1623
10	rs7569771	A	G	-0.075914	FALSE	FALSE	FALSE	2	239846337	0.0170308	8.12e-06	9502	genus.RuminococcaceaeUCG004.id.11362	TRUE	reported	59vMXl	19.8689
11	rs872501	G	A	0.116125	FALSE	FALSE	FALSE	8	139253064	0.025946	5.81e-06	8473	genus.RuminococcaceaeUCG004.id.11362	TRUE	reported	59vMXl	20.0313
12	rs9818949	G	T	0.0859927	FALSE	FALSE	FALSE	3	197683751	0.0188671	5.39e-06	9116	genus.RuminococcaceaeUCG004.id.11362	TRUE	reported	59vMXl	20.7735
1	rs10873449	T	C	0.0654843	FALSE	FALSE	FALSE	14	94630731	0.0143973	4.11e-06	16098	genus.RuminococcaceaeUCG005.id.11363	TRUE	reported	yICUiM	20.6876
2	rs10937802	G	A	0.0755811	FALSE	FALSE	FALSE	4	7302344	0.0168226	8.17e-06	15821	genus.RuminococcaceaeUCG005.id.11363	TRUE	reported	yICUiM	20.1855
3	rs10950694	T	C	0.0577628	FALSE	FALSE	FALSE	7	18026604	0.011412	4.3e-07	15821	genus.RuminococcaceaeUCG005.id.11363	TRUE	reported	yICUiM	25.6196
4	rs114279581	A	G	-0.146604	FALSE	FALSE	FALSE	2	198122357	0.0316034	3.22e-06	8465	genus.RuminococcaceaeUCG005.id.11363	TRUE	reported	yICUiM	21.5191
5	rs12288512	A	G	0.066635	FALSE	FALSE	FALSE	11	27747671	0.0144356	3.1e-06	15473	genus.RuminococcaceaeUCG005.id.11363	TRUE	reported	yICUiM	21.3078
6	rs12458218	T	C	0.0677322	FALSE	FALSE	FALSE	18	22575871	0.0144525	2.41e-06	16099	genus.RuminococcaceaeUCG005.id.11363	TRUE	reported	yICUiM	21.9637
[truncated: 635 more rows]

## Sheet: Table S2
Table S2. Detailed SNP information for myopia
#chrom	pos	ref	alt	rsids	nearest_genes	pval	mlogp	beta	sebeta	af_alt	af_alt_cases	af_alt_controls	samplesize.exposure	R2	F
1	236096864	C	T	rs7364340	NID1	1.33e-06	5.87716	0.117147	0.0242255	0.295513	0.320553	0.295252	361237	0.0024221	23.379
2	177701185	T	C	rs17400325	PDE11A	3.04e-07	6.51729	0.36773	0.0718079	0.0200005	0.0279347	0.0199178	361237	0.00271557	26.2194
2	232520315	G	A	rs2573210	PRSS56	5.79e-10	9.23743	-0.175902	0.0283893	0.827631	0.800737	0.827912	361237	0.00397039	38.3833
4	105764939	T	G	rs114496976	GSTCD:INTS12	3.16e-06	5.50034	-0.609018	0.130686	0.0103456	0.00576679	0.0103934	361237	0.00224984	21.7126
5	73955074	C	T	rs72774419	ARHGEF28	7.36e-07	6.13331	-0.536552	0.108357	0.0154734	0.00930059	0.0155378	361237	0.00253942	24.5143
6	116192791	T	A	rs1204834	NT5DC1	1.38e-06	5.85977	0.107726	0.0223141	0.449138	0.47407	0.448878	361237	0.00241413	23.3019
6	129498893	A	G	rs12193446	LAMA2	1.21e-17	16.9183	-0.331454	0.0387563	0.109633	0.0813544	0.109928	361237	0.00753711	73.126
7	159201644	G	A	rs150292886	VIPR2	5.92e-10	9.22753	0.47712	0.0770481	0.0165121	0.0255757	0.0164177	361237	0.00396583	38.339
8	10640790	T	C	rs57757579	RP1L1	2.19e-06	5.65865	0.180277	0.0380763	0.0847176	0.0994069	0.0845645	361237	0.00232215	22.412
8	40850365	A	C	rs13254457	ZMAT4	1.96e-08	7.70819	-0.144774	0.0257804	0.264814	0.236724	0.265107	361237	0.0032637	31.5291
9	133538632	T	C	rs1858838	ADAMTSL2	1.8e-06	5.7448	-0.118433	0.0248043	0.715136	0.69317	0.715365	361237	0.00236153	22.793
10	51922371	C	T	rs2879629	PRKG1	2.97e-06	5.52674	-0.104477	0.0223593	0.553388	0.52882	0.553644	361237	0.00226188	21.829
11	67728729	C	A	rs138775632	ALDH3B2	4.48e-06	5.3491	-0.861295	0.18773	0.00654558	0.0026919	0.00658574	361237	0.00218081	21.0449
11	81903877	C	T	rs139501230	FAM181B	4.15e-07	6.38224	0.481341	0.0950877	0.00986066	0.016244	0.00979414	361237	0.00265358	25.6193
11	129879957	C	G	rs117680941	NFRKB	4.36e-07	6.36055	0.429996	0.0851049	0.0132412	0.0199956	0.0131709	361237	0.00264362	25.5229
12	44499888	C	A	rs116842056	NELL2	3.78e-08	7.4227	0.382886	0.0696041	0.0209698	0.030554	0.02087	361237	0.0031321	30.2537
15	34709241	A	G	rs589135	GJD2	3.2e-10	9.49464	0.148226	0.0235703	0.314376	0.347293	0.314033	361237	0.00408947	39.5392
17	81719522	G	C	rs11868178	RP13-1032I1.10SLC25A10	9.19e-08	7.03675	-0.122373	0.0229073	0.567071	0.538273	0.567371	361237	0.00295438	28.5321
18	26482631	C	G	rs75896996	KCTD1	1.94e-07	6.7121	0.25893	0.0497468	0.0440711	0.0574081	0.0439321	361237	0.00280507	27.086
20	4763989	A	G	rs6084879	RASSF2	4.29e-07	6.368	-0.137629	0.0272218	0.800412	0.780394	0.80062	361237	0.00264706	25.5562
22	32081420	C	T	rs151299578	SLC5A1	1.48e-06	5.83059	-0.799257	0.166017	0.00781609	0.00328787	0.00786328	361237	0.00240078	23.1728

## Sheet: Table S3
Table S3. All results of the causal effect of gut microbiota on myopia
	outcome	exposure	method	nsnp	b	se	pval	lo_ci	up_ci	or	or_lci95	or_uci95
1	myopia	phylum.Actinobacteria.id.400	MR Egger	17	-0.0972351	0.44689	0.830687	-0.97314	0.778669	0.907343	0.377895	2.17857
2	myopia	phylum.Actinobacteria.id.400	Weighted median	17	-0.276137	0.161392	0.087086	-0.592465	0.0401908	0.758709	0.552962	1.04101
3	myopia	phylum.Actinobacteria.id.400	Inverse variance weighted	17	-0.0792228	0.107101	0.459479	-0.28914	0.130694	0.923834	0.748907	1.13962
4	myopia	phylum.Actinobacteria.id.400	Simple mode	17	-0.343013	0.279248	0.23708	-0.890339	0.204313	0.709629	0.410516	1.22668
5	myopia	phylum.Actinobacteria.id.400	Weighted mode	17	-0.314038	0.210281	0.154784	-0.726188	0.0981119	0.730491	0.48375	1.10309
6	myopia	phylum.Bacteroidetes.id.905	MR Egger	10	0.159817	0.303033	0.612231	-0.434128	0.753761	1.1733	0.64783	2.12498
7	myopia	phylum.Bacteroidetes.id.905	Weighted median	10	0.0805998	0.178918	0.652362	-0.27008	0.43128	1.08394	0.763318	1.53923
8	myopia	phylum.Bacteroidetes.id.905	Inverse variance weighted	10	0.0922269	0.137685	0.502961	-0.177636	0.36209	1.09661	0.837247	1.43633
9	myopia	phylum.Bacteroidetes.id.905	Simple mode	10	0.0702646	0.282304	0.809027	-0.483051	0.62358	1.07279	0.616899	1.86559
10	myopia	phylum.Bacteroidetes.id.905	Weighted mode	10	0.110658	0.253196	0.672378	-0.385607	0.606922	1.11701	0.680038	1.83478
11	myopia	phylum.Cyanobacteria.id.1500	MR Egger	8	-0.0996146	0.412096	0.817042	-0.907322	0.708093	0.905186	0.403603	2.03012
12	myopia	phylum.Cyanobacteria.id.1500	Weighted median	8	0.0283725	0.135962	0.834698	-0.238113	0.294858	1.02878	0.788114	1.34294
13	myopia	phylum.Cyanobacteria.id.1500	Inverse variance weighted	8	0.0418286	0.10831	0.699355	-0.17046	0.254117	1.04272	0.843277	1.28932
14	myopia	phylum.Cyanobacteria.id.1500	Simple mode	8	-0.0973134	0.240896	0.698295	-0.569469	0.374843	0.907272	0.565826	1.45476
15	myopia	phylum.Cyanobacteria.id.1500	Weighted mode	8	-0.166195	0.262297	0.546471	-0.680296	0.347907	0.846881	0.506467	1.4161
16	myopia	phylum.Euryarchaeota.id.55	MR Egger	12	-0.136911	0.263939	0.615239	-0.654232	0.38041	0.872048	0.519841	1.46288
17	myopia	phylum.Euryarchaeota.id.55	Weighted median	12	0.0690141	0.0784007	0.378711	-0.0846513	0.222679	1.07145	0.918833	1.24942
18	myopia	phylum.Euryarchaeota.id.55	Inverse variance weighted	12	0.0425156	0.0595351	0.475149	-0.0741731	0.159204	1.04343	0.928511	1.17258
19	myopia	phylum.Euryarchaeota.id.55	Simple mode	12	0.150494	0.138447	0.300274	-0.120861	0.42185	1.16241	0.886157	1.52478
20	myopia	phylum.Euryarchaeota.id.55	Weighted mode	12	0.1557	0.134173	0.270434	-0.107279	0.418679	1.16848	0.898275	1.51995
21	myopia	phylum.Firmicutes.id.1672	MR Egger	15	0.221832	0.286916	0.453257	-0.340524	0.784188	1.24836	0.711398	2.19063
22	myopia	phylum.Firmicutes.id.1672	Weighted median	15	0.122526	0.143929	0.394606	-0.159576	0.404628	1.13035	0.852506	1.49875
23	myopia	phylum.Firmicutes.id.1672	Inverse variance weighted	15	0.0710253	0.10758	0.509118	-0.139831	0.281881	1.07361	0.869505	1.32562
24	myopia	phylum.Firmicutes.id.1672	Simple mode	15	0.294994	0.212855	0.18746	-0.122201	0.712189	1.34312	0.88497	2.03845
25	myopia	phylum.Firmicutes.id.1672	Weighted mode	15	0.129477	0.200828	0.529536	-0.264146	0.523099	1.13823	0.767861	1.68725
26	myopia	phylum.Lentisphaerae.id.2238	MR Egger	9	0.0641891	0.296239	0.834637	-0.516439	0.644817	1.06629	0.596641	1.90564
27	myopia	phylum.Lentisphaerae.id.2238	Weighted median	9	0.00136349	0.103279	0.989467	-0.201063	0.20379	1.00136	0.817861	1.22604
28	myopia	phylum.Lentisphaerae.id.2238	Inverse variance weighted	9	0.00566751	0.0767717	0.941151	-0.144805	0.15614	1.00568	0.865191	1.16899
29	myopia	phylum.Lentisphaerae.id.2238	Simple mode	9	-0.0323287	0.146192	0.830524	-0.318865	0.254207	0.968188	0.726974	1.28944
30	myopia	phylum.Lentisphaerae.id.2238	Weighted mode	9	-0.0168277	0.147304	0.911864	-0.305543	0.271888	0.983313	0.736723	1.31244
31	myopia	phylum.Proteobacteria.id.2375	MR Egger	12	0.659581	0.340916	0.0817912	-0.00861384	1.32778	1.93398	0.991423	3.77264
32	myopia	phylum.Proteobacteria.id.2375	Weighted median	12	0.0599576	0.176765	0.734463	-0.286501	0.406416	1.06179	0.750886	1.50143
33	myopia	phylum.Proteobacteria.id.2375	Inverse variance weighted	12	0.0852422	0.131385	0.51647	-0.172273	0.342757	1.08898	0.84175	1.40883
34	myopia	phylum.Proteobacteria.id.2375	Simple mode	12	-0.128119	0.293785	0.671202	-0.703938	0.447701	0.879749	0.494634	1.56471
35	myopia	phylum.Proteobacteria.id.2375	Weighted mode	12	0.0355025	0.290435	0.904914	-0.53375	0.604755	1.03614	0.586402	1.8308
36	myopia	phylum.Tenericutes.id.3919	MR Egger	12	0.320784	0.409327	0.451387	-0.481497	1.12306	1.37821	0.617858	3.07426
37	myopia	phylum.Tenericutes.id.3919	Weighted median	12	0.0339435	0.138346	0.806183	-0.237214	0.305101	1.03453	0.788823	1.35676
38	myopia	phylum.Tenericutes.id.3919	Inverse variance weighted	12	0.054813	0.11772	0.641485	-0.175917	0.285543	1.05634	0.838687	1.33048
39	myopia	phylum.Tenericutes.id.3919	Simple mode	12	0.000564527	0.225065	0.998044	-0.440563	0.441692	1.00056	0.643674	1.55534
40	myopia	phylum.Tenericutes.id.3919	Weighted mode	12	0.0589414	0.207575	0.78172	-0.347906	0.465788	1.06071	0.706166	1.59327
41	myopia	phylum.Verrucomicrobia.id.3982	MR Egger	12	0.71363	0.321786	0.0508911	0.0829297	1.34433	2.04139	1.08647	3.83562
42	myopia	phylum.Verrucomicrobia.id.3982	Weighted median	12	0.0235451	0.150463	0.875651	-0.271362	0.318452	1.02382	0.762341	1.375
43	myopia	phylum.Verrucomicrobia.id.3982	Inverse variance weighted	12	0.000132999	0.146221	0.999274	-0.286459	0.286725	1.00013	0.750918	1.33206
44	myopia	phylum.Verrucomicrobia.id.3982	Simple mode	12	0.139915	0.24367	0.577386	-0.337678	0.617509	1.15018	0.713425	1.8543
45	myopia	phylum.Verrucomicrobia.id.3982	Weighted mode	12	0.0443067	0.238471	0.855987	-0.423096	0.51171	1.0453	0.655016	1.66814
46	myopia	class.Actinobacteria.id.419	MR Egger	20	0.320858	0.166647	0.0701314	-0.00577064	0.647487	1.37831	0.994246	1.91073
47	myopia	class.Actinobacteria.id.419	Weighted median	20	0.086854	0.114172	0.446817	-0.136922	0.31063	1.09074	0.872038	1.36428
48	myopia	class.Actinobacteria.id.419	Inverse variance weighted	20	0.00584819	0.0786018	0.94069	-0.148211	0.159908	1.00587	0.862249	1.1734
49	myopia	class.Actinobacteria.id.419	Simple mode	20	0.0464261	0.23823	0.847556	-0.420505	0.513357	1.04752	0.656715	1.67089
50	myopia	class.Actinobacteria.id.419	Weighted mode	20	0.155218	0.16138	0.348224	-0.161087	0.471522	1.16791	0.851218	1.60243
51	myopia	class.Alphaproteobacteria.id.2379	MR Egger	7	-0.0854886	0.490349	0.868436	-1.04657	0.875596	0.918064	0.351139	2.4003
52	myopia	class.Alphaproteobacteria.id.2379	Weighted median	7	0.0816853	0.152687	0.59266	-0.217581	0.380952	1.08511	0.804462	1.46368
53	myopia	class.Alphaproteobacteria.id.2379	Inverse variance weighted	7	0.0189973	0.119964	0.874174	-0.216132	0.254127	1.01918	0.805629	1.28933
54	myopia	class.Alphaproteobacteria.id.2379	Simple mode	7	0.104064	0.213108	0.642658	-0.313628	0.521757	1.10967	0.730791	1.68499
55	myopia	class.Alphaproteobacteria.id.2379	Weighted mode	7	0.121483	0.193426	0.553103	-0.257631	0.500597	1.12917	0.77288	1.64971
56	myopia	class.Bacilli.id.1673	MR Egger	18	0.29619	0.274489	0.29656	-0.241808	0.834187	1.34473	0.785207	2.30294
57	myopia	class.Bacilli.id.1673	Weighted median	18	-0.0375208	0.14177	0.791272	-0.315391	0.240349	0.963174	0.729504	1.27169
58	myopia	class.Bacilli.id.1673	Inverse variance weighted	18	-0.0837072	0.0995848	0.400593	-0.278893	0.111479	0.919701	0.756621	1.11793
59	myopia	class.Bacilli.id.1673	Simple mode	18	-0.0504023	0.236602	0.833841	-0.514143	0.413338	0.950847	0.598013	1.51186
60	myopia	class.Bacilli.id.1673	Weighted mode	18	-0.0223335	0.205151	0.914585	-0.424429	0.379762	0.977914	0.654143	1.46194
61	myopia	class.Bacteroidia.id.912	MR Egger	12	0.0731043	0.305364	0.81563	-0.525409	0.671617	1.07584	0.591314	1.9574
62	myopia	class.Bacteroidia.id.912	Weighted median	12	0.0739671	0.176037	0.674355	-0.271066	0.419	1.07677	0.762566	1.52044
63	myopia	class.Bacteroidia.id.912	Inverse variance weighted	12	0.115399	0.129455	0.3727	-0.138332	0.36913	1.12232	0.87081	1.44648
64	myopia	class.Bacteroidia.id.912	Simple mode	12	-0.0732189	0.297449	0.810094	-0.656219	0.509781	0.929397	0.518809	1.66493
65	myopia	class.Bacteroidia.id.912	Weighted mode	12	0.0670667	0.265214	0.805026	-0.452753	0.586886	1.06937	0.635875	1.79838
66	myopia	class.Betaproteobacteria.id.2867	MR Egger	10	0.616131	0.428972	0.188846	-0.224655	1.45692	1.85175	0.798792	4.2927
67	myopia	class.Betaproteobacteria.id.2867	Weighted median	10	-0.000446479	0.184904	0.998073	-0.362858	0.361965	0.999554	0.695685	1.43615
68	myopia	class.Betaproteobacteria.id.2867	Inverse variance weighted	10	-0.147924	0.136742	0.279354	-0.415938	0.120091	0.862497	0.659721	1.1276
69	myopia	class.Betaproteobacteria.id.2867	Simple mode	10	0.0404719	0.273303	0.885541	-0.495201	0.576145	1.0413	0.609448	1.77917
70	myopia	class.Betaproteobacteria.id.2867	Weighted mode	10	0.0684045	0.248501	0.789325	-0.418657	0.555466	1.0708	0.65793	1.74275
71	myopia	class.Clostridia.id.1859	MR Egger	12	0.371051	0.575617	0.533684	-0.757157	1.49926	1.44926	0.468998	4.47837
72	myopia	class.Clostridia.id.1859	Weighted median	12	0.0866219	0.159602	0.58731	-0.226197	0.399441	1.09048	0.797561	1.49099
73	myopia	class.Clostridia.id.1859	Inverse variance weighted	12	0.0843911	0.125672	0.501891	-0.161927	0.330709	1.08805	0.850504	1.39195
74	myopia	class.Clostridia.id.1859	Simple mode	12	0.074231	0.252406	0.774161	-0.420484	0.568946	1.07706	0.656729	1.7664
75	myopia	class.Clostridia.id.1859	Weighted mode	12	0.0786712	0.23379	0.742823	-0.379557	0.5369	1.08185	0.684164	1.7107
76	myopia	class.Coriobacteriia.id.809	MR Egger	18	0.967508	0.44194	0.0437503	0.101304	1.83371	2.63138	1.10661	6.25706
77	myopia	class.Coriobacteriia.id.809	Weighted median	18	-0.245132	0.148883	0.0996655	-0.536941	0.046678	0.782601	0.584533	1.04778
78	myopia	class.Coriobacteriia.id.809	Inverse variance weighted	18	-0.0297861	0.120419	0.804634	-0.265806	0.206234	0.970653	0.766588	1.22904
79	myopia	class.Coriobacteriia.id.809	Simple mode	18	-0.294646	0.27065	0.291498	-0.825121	0.235829	0.744795	0.438182	1.26596
80	myopia	class.Coriobacteriia.id.809	Weighted mode	18	-0.288775	0.253429	0.270308	-0.785495	0.207945	0.749181	0.455894	1.23115
81	myopia	class.Deltaproteobacteria.id.3087	MR Egger	13	0.312344	0.283394	0.293925	-0.243108	0.867797	1.36663	0.784186	2.38166
82	myopia	class.Deltaproteobacteria.id.3087	Weighted median	13	0.130687	0.145043	0.367575	-0.153597	0.414971	1.13961	0.857618	1.51433
83	myopia	class.Deltaproteobacteria.id.3087	Inverse variance weighted	13	-0.00535378	0.108068	0.960488	-0.217168	0.20646	0.994661	0.804795	1.22932
84	myopia	class.Deltaproteobacteria.id.3087	Simple mode	13	0.0869625	0.262978	0.746586	-0.428475	0.6024	1.09086	0.651502	1.8265
85	myopia	class.Deltaproteobacteria.id.3087	Weighted mode	13	0.160013	0.189233	0.414328	-0.210885	0.53091	1.17353	0.809867	1.70048
86	myopia	class.Erysipelotrichia.id.2147	MR Egger	13	1.47489	0.557312	0.0227304	0.382562	2.56723	4.37057	1.46604	13.0296
87	myopia	class.Erysipelotrichia.id.2147	Weighted median	13	0.0509317	0.172466	0.767753	-0.287101	0.388964	1.05225	0.750436	1.47545
88	myopia	class.Erysipelotrichia.id.2147	Inverse variance weighted	13	0.10732	0.128506	0.403639	-0.144551	0.359192	1.11329	0.865411	1.43217
89	myopia	class.Erysipelotrichia.id.2147	Simple mode	13	0.0281202	0.260801	0.915918	-0.483049	0.53929	1.02852	0.616899	1.71479
90	myopia	class.Erysipelotrichia.id.2147	Weighted mode	13	0.0281202	0.236304	0.907244	-0.435036	0.491276	1.02852	0.647242	1.6344
91	myopia	class.Gammaproteobacteria.id.3303	MR Egger	7	0.214111	0.649883	0.755161	-1.05966	1.48788	1.23876	0.346574	4.4277
92	myopia	class.Gammaproteobacteria.id.3303	Weighted median	7	0.0259526	0.218956	0.905649	-0.403201	0.455106	1.02629	0.668178	1.57634
93	myopia	class.Gammaproteobacteria.id.3303	Inverse variance weighted	7	0.081035	0.184371	0.660284	-0.280333	0.442403	1.08441	0.755532	1.55644
94	myopia	class.Gammaproteobacteria.id.3303	Simple mode	7	-0.0272128	0.342223	0.939207	-0.69797	0.643545	0.973154	0.497594	1.90321
95	myopia	class.Gammaproteobacteria.id.3303	Weighted mode	7	0.0402943	0.299354	0.897327	-0.546439	0.627028	1.04112	0.579008	1.87204
96	myopia	class.Lentisphaeria.id.2250	MR Egger	8	0.0792764	0.315582	0.810036	-0.539264	0.697817	1.0825	0.583177	2.00936
97	myopia	class.Lentisphaeria.id.2250	Weighted median	8	0.018808	0.106835	0.860257	-0.190589	0.228205	1.01899	0.826472	1.25634
98	myopia	class.Lentisphaeria.id.2250	Inverse variance weighted	8	0.0164977	0.0822044	0.84094	-0.144623	0.177618	1.01663	0.865349	1.19437
99	myopia	class.Lentisphaeria.id.2250	Simple mode	8	0.00931283	0.165034	0.956576	-0.314154	0.33278	1.00936	0.730407	1.39484
100	myopia	class.Lentisphaeria.id.2250	Weighted mode	8	0.0312542	0.160538	0.85117	-0.283401	0.34591	1.03175	0.753218	1.41327
101	myopia	class.Melainabacteria.id.1589	MR Egger	10	0.0881903	0.358864	0.812064	-0.615182	0.791563	1.0922	0.540542	2.20684
102	myopia	class.Melainabacteria.id.1589	Weighted median	10	-0.218596	0.126669	0.0843976	-0.466867	0.0296759	0.803647	0.626964	1.03012
103	myopia	class.Melainabacteria.id.1589	Inverse variance weighted	10	-0.0875181	0.113241	0.439611	-0.30947	0.134434	0.916202	0.733836	1.14389
104	myopia	class.Melainabacteria.id.1589	Simple mode	10	-0.269576	0.253891	0.315995	-0.767203	0.22805	0.763703	0.46431	1.25615
105	myopia	class.Melainabacteria.id.1589	Weighted mode	10	-0.278017	0.289145	0.361414	-0.844741	0.288708	0.757284	0.429668	1.3347
106	myopia	class.Methanobacteria.id.119	MR Egger	10	-0.120596	0.276401	0.674149	-0.662342	0.421151	0.886392	0.515642	1.52371
107	myopia	class.Methanobacteria.id.119	Weighted median	10	0.01236	0.090579	0.891461	-0.165175	0.189895	1.01244	0.847745	1.20912
108	myopia	class.Methanobacteria.id.119	Inverse variance weighted	10	0.0414509	0.0669318	0.535718	-0.0897354	0.172637	1.04232	0.914173	1.18843
109	myopia	class.Methanobacteria.id.119	Simple mode	10	0.113852	0.143569	0.448173	-0.167544	0.395248	1.12059	0.845739	1.48475
110	myopia	class.Methanobacteria.id.119	Weighted mode	10	0.131253	0.131594	0.344625	-0.126671	0.389177	1.14026	0.881024	1.47577
111	myopia	class.Mollicutes.id.3920	MR Egger	12	0.320784	0.409327	0.451387	-0.481497	1.12306	1.37821	0.617858	3.07426
112	myopia	class.Mollicutes.id.3920	Weighted median	12	0.0339435	0.147316	0.817771	-0.254795	0.322682	1.03453	0.775075	1.38083
113	myopia	class.Mollicutes.id.3920	Inverse variance weighted	12	0.054813	0.11772	0.641485	-0.175917	0.285543	1.05634	0.838687	1.33048
114	myopia	class.Mollicutes.id.3920	Simple mode	12	0.000564527	0.235109	0.998127	-0.460249	0.461378	1.00056	0.631126	1.58626
115	myopia	class.Mollicutes.id.3920	Weighted mode	12	0.0589414	0.209279	0.783447	-0.351246	0.469129	1.06071	0.703811	1.5986
116	myopia	class.Negativicutes.id.2164	MR Egger	12	-0.094437	0.443348	0.8356	-0.9634	0.774526	0.909885	0.381593	2.16956
117	myopia	class.Negativicutes.id.2164	Weighted median	12	-0.162832	0.165321	0.324654	-0.486862	0.161198	0.849734	0.614552	1.17492
118	myopia	class.Negativicutes.id.2164	Inverse variance weighted	12	-0.164888	0.128283	0.198671	-0.416323	0.0865466	0.847988	0.659467	1.0904
119	myopia	class.Negativicutes.id.2164	Simple mode	12	-0.153574	0.280058	0.594396	-0.702487	0.39534	0.857638	0.495352	1.48489
120	myopia	class.Negativicutes.id.2164	Weighted mode	12	-0.162906	0.261522	0.546038	-0.675488	0.349677	0.849671	0.508908	1.41861
121	myopia	class.Verrucomicrobiae.id.4029	MR Egger	12	0.0535659	0.471071	0.911717	-0.869733	0.976865	1.05503	0.419064	2.65612
122	myopia	class.Verrucomicrobiae.id.4029	Weighted median	12	-0.0459121	0.143411	0.74886	-0.326998	0.235174	0.955126	0.721085	1.26513
123	myopia	class.Verrucomicrobiae.id.4029	Inverse variance weighted	12	-0.136647	0.12926	0.290442	-0.389997	0.116702	0.872278	0.677059	1.12378
124	myopia	class.Verrucomicrobiae.id.4029	Simple mode	12	0.0207316	0.236069	0.931598	-0.441963	0.483427	1.02095	0.642773	1.62162
125	myopia	class.Verrucomicrobiae.id.4029	Weighted mode	12	-0.00100997	0.201207	0.996085	-0.395375	0.393355	0.998991	0.673427	1.48194
126	myopia	order.Actinomycetales.id.420	MR Egger	4	0.482501	0.293361	0.241756	-0.0924861	1.05749	1.62012	0.911662	2.87913
127	myopia	order.Actinomycetales.id.420	Weighted median	4	0.0640524	0.170122	0.706539	-0.269387	0.397491	1.06615	0.763848	1.48809
128	myopia	order.Actinomycetales.id.420	Inverse variance weighted	4	-0.138479	0.200778	0.490373	-0.532004	0.255045	0.870681	0.587427	1.29052
129	myopia	order.Actinomycetales.id.420	Simple mode	4	0.0154036	0.350914	0.967746	-0.672388	0.703195	1.01552	0.510488	2.0202
130	myopia	order.Actinomycetales.id.420	Weighted mode	4	0.0907926	0.173935	0.637768	-0.250121	0.431706	1.09504	0.778707	1.53988
131	myopia	order.Bacillales.id.1674	MR Egger	8	-0.241899	0.270009	0.404818	-0.771117	0.287319	0.785136	0.462496	1.33285
132	myopia	order.Bacillales.id.1674	Weighted median	8	0.0427018	0.090857	0.638362	-0.135378	0.220782	1.04363	0.873386	1.24705
133	myopia	order.Bacillales.id.1674	Inverse variance weighted	8	0.0393716	0.0671003	0.557367	-0.0921451	0.170888	1.04016	0.911973	1.18636
134	myopia	order.Bacillales.id.1674	Simple mode	8	0.171256	0.154259	0.303594	-0.131091	0.473604	1.18679	0.877138	1.60577
135	myopia	order.Bacillales.id.1674	Weighted mode	8	-0.0986279	0.155657	0.546465	-0.403716	0.20646	0.90608	0.667834	1.22932
136	myopia	order.Bacteroidales.id.913	MR Egger	12	0.0731043	0.305364	0.81563	-0.525409	0.671617	1.07584	0.591314	1.9574
137	myopia	order.Bacteroidales.id.913	Weighted median	12	0.0739671	0.172459	0.667998	-0.264052	0.411987	1.07677	0.767933	1.50981
138	myopia	order.Bacteroidales.id.913	Inverse variance weighted	12	0.115399	0.129455	0.3727	-0.138332	0.36913	1.12232	0.87081	1.44648
139	myopia	order.Bacteroidales.id.913	Simple mode	12	-0.0732189	0.304565	0.814438	-0.670167	0.523729	0.929397	0.511623	1.68831
140	myopia	order.Bacteroidales.id.913	Weighted mode	12	0.0670667	0.255566	0.797844	-0.433842	0.567975	1.06937	0.648015	1.76469
141	myopia	order.Bifidobacteriales.id.432	MR Egger	19	-0.0112188	0.319228	0.972375	-0.636905	0.614467	0.988844	0.528927	1.84867
142	myopia	order.Bifidobacteriales.id.432	Weighted median	19	-0.215243	0.121016	0.0752995	-0.452434	0.0219479	0.806345	0.636078	1.02219
143	myopia	order.Bifidobacteriales.id.432	Inverse variance weighted	19	-0.115541	0.0869912	0.184114	-0.286044	0.0549617	0.890884	0.75123	1.0565
144	myopia	order.Bifidobacteriales.id.432	Simple mode	19	-0.201691	0.229417	0.390907	-0.651348	0.247966	0.817348	0.521343	1.28142
145	myopia	order.Bifidobacteriales.id.432	Weighted mode	19	-0.240549	0.175935	0.188376	-0.585381	0.104283	0.786196	0.556894	1.10991
146	myopia	order.Burkholderiales.id.2874	MR Egger	10	0.652907	0.421836	0.160265	-0.17389	1.47971	1.92112	0.840389	4.39165
147	myopia	order.Burkholderiales.id.2874	Weighted median	10	0.0486362	0.189058	0.796982	-0.321918	0.41919	1.04984	0.724758	1.52073
148	myopia	order.Burkholderiales.id.2874	Inverse variance weighted	10	-0.111772	0.14104	0.428078	-0.388211	0.164667	0.894248	0.678269	1.179
149	myopia	order.Burkholderiales.id.2874	Simple mode	10	0.120097	0.253126	0.646475	-0.37603	0.616225	1.12761	0.686582	1.85192
150	myopia	order.Burkholderiales.id.2874	Weighted mode	10	0.139617	0.232673	0.56327	-0.316421	0.595655	1.14983	0.728752	1.81422
151	myopia	order.Clostridiales.id.1863	MR Egger	12	0.0598217	0.549871	0.915519	-1.01792	1.13757	1.06165	0.361344	3.11917
152	myopia	order.Clostridiales.id.1863	Weighted median	12	0.0989644	0.167454	0.554525	-0.229246	0.427175	1.10403	0.795133	1.53292
153	myopia	order.Clostridiales.id.1863	Inverse variance weighted	12	0.136562	0.127289	0.283341	-0.112926	0.386049	1.14633	0.893217	1.47116
154	myopia	order.Clostridiales.id.1863	Simple mode	12	0.135565	0.263782	0.617467	-0.381447	0.652577	1.14518	0.682873	1.92048
155	myopia	order.Clostridiales.id.1863	Weighted mode	12	0.109619	0.242582	0.660133	-0.365841	0.585078	1.11585	0.693613	1.79513
156	myopia	order.Coriobacteriales.id.810	MR Egger	18	0.967508	0.44194	0.0437503	0.101304	1.83371	2.63138	1.10661	6.25706
157	myopia	order.Coriobacteriales.id.810	Weighted median	18	-0.245132	0.151185	0.104932	-0.541454	0.051191	0.782601	0.581901	1.05252
158	myopia	order.Coriobacteriales.id.810	Inverse variance weighted	18	-0.0297861	0.120419	0.804634	-0.265806	0.206234	0.970653	0.766588	1.22904
159	myopia	order.Coriobacteriales.id.810	Simple mode	18	-0.294646	0.289026	0.322282	-0.861137	0.271845	0.744795	0.422681	1.31238
160	myopia	order.Coriobacteriales.id.810	Weighted mode	18	-0.288775	0.259152	0.280654	-0.796712	0.219163	0.749181	0.450809	1.24503
161	myopia	order.Desulfovibrionales.id.3156	MR Egger	12	0.363744	0.288341	0.235758	-0.201404	0.928891	1.43871	0.817582	2.5317
162	myopia	order.Desulfovibrionales.id.3156	Weighted median	12	0.144463	0.161804	0.37195	-0.172673	0.461599	1.15542	0.841413	1.58661
163	myopia	order.Desulfovibrionales.id.3156	Inverse variance weighted	12	-0.0318544	0.121735	0.793575	-0.270454	0.206745	0.968648	0.763033	1.22967
164	myopia	order.Desulfovibrionales.id.3156	Simple mode	12	0.156417	0.281376	0.589409	-0.395081	0.707914	1.16931	0.673626	2.02975
165	myopia	order.Desulfovibrionales.id.3156	Weighted mode	12	0.192308	0.189478	0.331941	-0.179069	0.563685	1.21204	0.836048	1.75714
166	myopia	order.Enterobacteriales.id.3468	MR Egger	7	0.601268	1.0854	0.603468	-1.52612	2.72866	1.82443	0.217378	15.3123
167	myopia	order.Enterobacteriales.id.3468	Weighted median	7	-0.293092	0.2106	0.164012	-0.705867	0.119683	0.745953	0.49368	1.12714
168	myopia	order.Enterobacteriales.id.3468	Inverse variance weighted	7	-0.244705	0.175669	0.163624	-0.589016	0.0996067	0.782936	0.554873	1.10474
169	myopia	order.Enterobacteriales.id.3468	Simple mode	7	-0.305244	0.29531	0.341157	-0.884053	0.273564	0.736943	0.413105	1.31464
170	myopia	order.Enterobacteriales.id.3468	Weighted mode	7	-0.310637	0.293279	0.330281	-0.885465	0.26419	0.73298	0.412522	1.30238
171	myopia	order.Erysipelotrichales.id.2148	MR Egger	13	1.47489	0.557312	0.0227304	0.382562	2.56723	4.37057	1.46604	13.0296
172	myopia	order.Erysipelotrichales.id.2148	Weighted median	13	0.0509317	0.169558	0.763887	-0.281401	0.383265	1.05225	0.754725	1.46707
173	myopia	order.Erysipelotrichales.id.2148	Inverse variance weighted	13	0.10732	0.128506	0.403639	-0.144551	0.359192	1.11329	0.865411	1.43217
174	myopia	order.Erysipelotrichales.id.2148	Simple mode	13	0.0281202	0.276124	0.920566	-0.513083	0.569323	1.02852	0.598647	1.76707
175	myopia	order.Erysipelotrichales.id.2148	Weighted mode	13	0.0281202	0.250515	0.912481	-0.462889	0.51913	1.02852	0.629462	1.68056
176	myopia	order.Pasteurellales.id.3688	MR Egger	14	0.221337	0.167368	0.210667	-0.106704	0.549377	1.24774	0.898792	1.73217
177	myopia	order.Pasteurellales.id.3688	Weighted median	14	0.0939163	0.103644	0.364862	-0.109227	0.297059	1.09847	0.896527	1.3459
178	myopia	order.Pasteurellales.id.3688	Inverse variance weighted	14	0.0462202	0.0770749	0.54872	-0.104847	0.197287	1.0473	0.900463	1.21809
179	myopia	order.Pasteurellales.id.3688	Simple mode	14	0.0724304	0.165938	0.669642	-0.252808	0.397669	1.07512	0.776617	1.48835
180	myopia	order.Pasteurellales.id.3688	Weighted mode	14	0.141709	0.135007	0.313002	-0.122904	0.406323	1.15224	0.884349	1.50129
181	myopia	order.Verrucomicrobiales.id.4030	MR Egger	12	0.0535659	0.471071	0.911717	-0.869733	0.976865	1.05503	0.419064	2.65612
182	myopia	order.Verrucomicrobiales.id.4030	Weighted median	12	-0.0459121	0.1456	0.752511	-0.331289	0.239465	0.955126	0.717998	1.27057
183	myopia	order.Verrucomicrobiales.id.4030	Inverse variance weighted	12	-0.136647	0.12926	0.290442	-0.389997	0.116702	0.872278	0.677059	1.12378
184	myopia	order.Verrucomicrobiales.id.4030	Simple mode	12	0.0207316	0.222842	0.927551	-0.416039	0.457502	1.02095	0.659654	1.58012
185	myopia	order.Verrucomicrobiales.id.4030	Weighted mode	12	-0.00100997	0.207417	0.996202	-0.407546	0.405526	0.998991	0.665281	1.50009
186	myopia	order.Victivallales.id.2254	MR Egger	8	0.0792764	0.315582	0.810036	-0.539264	0.697817	1.0825	0.583177	2.00936
187	myopia	order.Victivallales.id.2254	Weighted median	8	0.018808	0.104306	0.856905	-0.185631	0.223247	1.01899	0.83058	1.25013
188	myopia	order.Victivallales.id.2254	Inverse variance weighted	8	0.0164977	0.0822044	0.84094	-0.144623	0.177618	1.01663	0.865349	1.19437
189	myopia	order.Victivallales.id.2254	Simple mode	8	0.00931283	0.159027	0.954938	-0.302381	0.321007	1.00936	0.739056	1.37851
190	myopia	order.Victivallales.id.2254	Weighted mode	8	0.0312542	0.153834	0.844782	-0.270259	0.332768	1.03175	0.763181	1.39482
191	myopia	order.Gastranaerophilales.id.1591	MR Egger	9	0.0211616	0.41361	0.960625	-0.789514	0.831837	1.02139	0.454065	2.29754
192	myopia	order.Gastranaerophilales.id.1591	Weighted median	9	-0.128768	0.139561	0.356179	-0.402307	0.14477	0.879178	0.668775	1.15577
193	myopia	order.Gastranaerophilales.id.1591	Inverse variance weighted	9	-0.053447	0.129591	0.680027	-0.307446	0.200552	0.947956	0.735322	1.22208
194	myopia	order.Gastranaerophilales.id.1591	Simple mode	9	-0.274084	0.285243	0.364752	-0.83316	0.284993	0.760269	0.434674	1.32975
195	myopia	order.Gastranaerophilales.id.1591	Weighted mode	9	-0.274084	0.295122	0.380206	-0.852523	0.304356	0.760269	0.426338	1.35575
196	myopia	order.Lactobacillales.id.1800	MR Egger	15	0.153998	0.286181	0.599592	-0.406918	0.714913	1.16649	0.665699	2.04401
197	myopia	order.Lactobacillales.id.1800	Weighted median	15	-0.00551063	0.154891	0.971619	-0.309097	0.298075	0.994505	0.73411	1.34726
198	myopia	order.Lactobacillales.id.1800	Inverse variance weighted	15	0.0160489	0.11023	0.884242	-0.200002	0.2321	1.01618	0.818729	1.26125
199	myopia	order.Lactobacillales.id.1800	Simple mode	15	-0.0401348	0.291008	0.89227	-0.610511	0.530241	0.96066	0.543073	1.69934
200	myopia	order.Lactobacillales.id.1800	Weighted mode	15	-0.0401348	0.235916	0.867347	-0.502531	0.422261	0.96066	0.604998	1.52541
201	myopia	order.Methanobacteriales.id.120	MR Egger	10	-0.120596	0.276401	0.674149	-0.662342	0.421151	0.886392	0.515642	1.52371
202	myopia	order.Methanobacteriales.id.120	Weighted median	10	0.01236	0.0875886	0.88778	-0.159314	0.184034	1.01244	0.852729	1.20206
203	myopia	order.Methanobacteriales.id.120	Inverse variance weighted	10	0.0414509	0.0669318	0.535718	-0.0897354	0.172637	1.04232	0.914173	1.18843
204	myopia	order.Methanobacteriales.id.120	Simple mode	10	0.113852	0.138017	0.430741	-0.156661	0.384364	1.12059	0.854994	1.46868
205	myopia	order.Methanobacteriales.id.120	Weighted mode	10	0.131253	0.135965	0.359596	-0.135239	0.397745	1.14026	0.873507	1.48846
206	myopia	order.MollicutesRF9.id.11579	MR Egger	14	0.221834	0.255046	0.401484	-0.278057	0.721725	1.24836	0.757254	2.05798
207	myopia	order.MollicutesRF9.id.11579	Weighted median	14	-0.0225431	0.114467	0.843875	-0.246899	0.201813	0.977709	0.78122	1.22362
208	myopia	order.MollicutesRF9.id.11579	Inverse variance weighted	14	-0.0676268	0.0875436	0.439823	-0.239212	0.103959	0.934609	0.787248	1.10955
209	myopia	order.MollicutesRF9.id.11579	Simple mode	14	0.0473115	0.186155	0.803354	-0.317551	0.412174	1.04845	0.727929	1.5101
210	myopia	order.MollicutesRF9.id.11579	Weighted mode	14	0.0550858	0.190332	0.776825	-0.317965	0.428136	1.05663	0.727628	1.5344
211	myopia	order.NB1n.id.3953	MR Egger	13	-0.0587278	0.378228	0.87942	-0.800055	0.6826	0.942963	0.449304	1.97902
212	myopia	order.NB1n.id.3953	Weighted median	13	0.0451704	0.101073	0.654939	-0.152932	0.243273	1.04621	0.858188	1.27542
213	myopia	order.NB1n.id.3953	Inverse variance weighted	13	0.0145129	0.0853136	0.864921	-0.152702	0.181728	1.01462	0.858386	1.19929
214	myopia	order.NB1n.id.3953	Simple mode	13	0.25096	0.205043	0.244463	-0.150924	0.652843	1.28526	0.859913	1.92099
215	myopia	order.NB1n.id.3953	Weighted mode	13	0.258043	0.216534	0.256415	-0.166364	0.682451	1.2944	0.846738	1.97872
216	myopia	order.Rhodospirillales.id.2667	MR Egger	14	0.000548947	0.319447	0.998657	-0.625568	0.626666	1.00055	0.534958	1.87136
217	myopia	order.Rhodospirillales.id.2667	Weighted median	14	0.102484	0.10252	0.317483	-0.098456	0.303423	1.10792	0.906236	1.35449
218	myopia	order.Rhodospirillales.id.2667	Inverse variance weighted	14	0.0937239	0.0792882	0.23718	-0.0616811	0.249129	1.09826	0.940183	1.28291
219	myopia	order.Rhodospirillales.id.2667	Simple mode	14	0.18092	0.168099	0.301373	-0.148553	0.510393	1.19832	0.861954	1.66595
220	myopia	order.Rhodospirillales.id.2667	Weighted mode	14	0.140256	0.155696	0.384063	-0.164908	0.44542	1.15057	0.847971	1.56115
221	myopia	order.Selenomonadales.id.2165	MR Egger	12	-0.094437	0.443348	0.8356	-0.9634	0.774526	0.909885	0.381593	2.16956
222	myopia	order.Selenomonadales.id.2165	Weighted median	12	-0.162832	0.169057	0.335459	-0.494183	0.16852	0.849734	0.610069	1.18355
223	myopia	order.Selenomonadales.id.2165	Inverse variance weighted	12	-0.164888	0.128283	0.198671	-0.416323	0.0865466	0.847988	0.659467	1.0904
224	myopia	order.Selenomonadales.id.2165	Simple mode	12	-0.153574	0.275307	0.588136	-0.693176	0.386029	0.857638	0.499985	1.47113
225	myopia	order.Selenomonadales.id.2165	Weighted mode	12	-0.162906	0.293446	0.589904	-0.738059	0.412248	0.849671	0.478041	1.51021
226	myopia	family.Acidaminococcaceae.id.2166	MR Egger	7	0.418812	0.374979	0.314816	-0.316148	1.15377	1.52015	0.728952	3.17013
227	myopia	family.Acidaminococcaceae.id.2166	Weighted median	7	0.226713	0.15547	0.144774	-0.0780084	0.531435	1.25447	0.924957	1.70137
228	myopia	family.Acidaminococcaceae.id.2166	Inverse variance weighted	7	0.242302	0.124168	0.0510094	-0.00106776	0.485672	1.27418	0.998933	1.62527
229	myopia	family.Acidaminococcaceae.id.2166	Simple mode	7	0.241931	0.21871	0.311019	-0.186739	0.670602	1.27371	0.82966	1.95541
230	myopia	family.Acidaminococcaceae.id.2166	Weighted mode	7	0.235191	0.202904	0.290445	-0.1625	0.632882	1.26515	0.850016	1.88303
231	myopia	family.Actinomycetaceae.id.421	MR Egger	4	0.48048	0.29269	0.242371	-0.0931925	1.05415	1.61685	0.911018	2.86954
232	myopia	family.Actinomycetaceae.id.421	Weighted median	4	0.0640944	0.172009	0.70943	-0.273043	0.401232	1.06619	0.76106	1.49366
233	myopia	family.Actinomycetaceae.id.421	Inverse variance weighted	4	-0.138313	0.200654	0.490628	-0.531596	0.254969	0.870826	0.587667	1.29042
234	myopia	family.Actinomycetaceae.id.421	Simple mode	4	0.016016	0.375854	0.968688	-0.720659	0.752691	1.01614	0.486432	2.1227
235	myopia	family.Actinomycetaceae.id.421	Weighted mode	4	0.0912281	0.173853	0.636069	-0.249524	0.43198	1.09552	0.779172	1.5403
236	myopia	family.Alcaligenaceae.id.2875	MR Egger	14	0.293145	0.497189	0.566391	-0.681345	1.26764	1.34064	0.505936	3.55244
237	myopia	family.Alcaligenaceae.id.2875	Weighted median	14	-0.169463	0.157307	0.281356	-0.477784	0.138858	0.844118	0.620156	1.14896
238	myopia	family.Alcaligenaceae.id.2875	Inverse variance weighted	14	-0.101355	0.11862	0.392855	-0.333849	0.13114	0.903613	0.716162	1.14013
239	myopia	family.Alcaligenaceae.id.2875	Simple mode	14	-0.183398	0.270381	0.509479	-0.713346	0.346549	0.832437	0.490002	1.41418
240	myopia	family.Alcaligenaceae.id.2875	Weighted mode	14	-0.174962	0.269917	0.528134	-0.703999	0.354075	0.839489	0.494603	1.42486
241	myopia	family.Bacteroidaceae.id.917	MR Egger	9	-0.254087	0.959184	0.798718	-2.13409	1.62591	0.775624	0.118353	5.08306
242	myopia	family.Bacteroidaceae.id.917	Weighted median	9	0.121694	0.212166	0.566252	-0.294151	0.537539	1.12941	0.745164	1.71179
243	myopia	family.Bacteroidaceae.id.917	Inverse variance weighted	9	0.0796471	0.1746	0.648269	-0.26257	0.421864	1.0829	0.769073	1.5248
244	myopia	family.Bacteroidaceae.id.917	Simple mode	9	-0.224229	0.391867	0.5829	-0.992288	0.543831	0.799132	0.370728	1.72259
245	myopia	family.Bacteroidaceae.id.917	Weighted mode	9	-0.184597	0.386616	0.645802	-0.942365	0.573171	0.83144	0.389705	1.77388
246	myopia	family.BacteroidalesS24.7group.id.11173	MR Egger	8	-0.0430582	0.396519	0.917068	-0.820235	0.734119	0.957856	0.440328	2.08365
247	myopia	family.BacteroidalesS24.7group.id.11173	Weighted median	8	-0.00920586	0.128828	0.943033	-0.261708	0.243296	0.990836	0.769736	1.27545
248	myopia	family.BacteroidalesS24.7group.id.11173	Inverse variance weighted	8	-0.0200984	0.0994728	0.839878	-0.215065	0.174868	0.980102	0.806489	1.19109
249	myopia	family.BacteroidalesS24.7group.id.11173	Simple mode	8	0.013118	0.185346	0.945556	-0.35016	0.376396	1.0132	0.704575	1.45702
250	myopia	family.BacteroidalesS24.7group.id.11173	Weighted mode	8	-0.00683794	0.18347	0.97131	-0.366439	0.352764	0.993185	0.693198	1.42299
251	myopia	family.Bifidobacteriaceae.id.433	MR Egger	19	-0.0112188	0.319228	0.972375	-0.636905	0.614467	0.988844	0.528927	1.84867
252	myopia	family.Bifidobacteriaceae.id.433	Weighted median	19	-0.215243	0.124537	0.0839273	-0.459336	0.0288504	0.806345	0.631703	1.02927
253	myopia	family.Bifidobacteriaceae.id.433	Inverse variance weighted	19	-0.115541	0.0869912	0.184114	-0.286044	0.0549617	0.890884	0.75123	1.0565
254	myopia	family.Bifidobacteriaceae.id.433	Simple mode	19	-0.201691	0.22321	0.378147	-0.639183	0.235802	0.817348	0.527723	1.26592
255	myopia	family.Bifidobacteriaceae.id.433	Weighted mode	19	-0.240549	0.187527	0.215855	-0.608102	0.127004	0.786196	0.544383	1.13542
256	myopia	family.Christensenellaceae.id.1866	MR Egger	11	0.0636311	0.298758	0.836085	-0.521935	0.649197	1.0657	0.593371	1.914
257	myopia	family.Christensenellaceae.id.1866	Weighted median	11	0.0439716	0.146048	0.763356	-0.242282	0.330225	1.04495	0.784835	1.39128
258	myopia	family.Christensenellaceae.id.1866	Inverse variance weighted	11	-0.106858	0.150086	0.476479	-0.401026	0.187311	0.898654	0.669633	1.206
259	myopia	family.Christensenellaceae.id.1866	Simple mode	11	-0.0100649	0.255741	0.969381	-0.511318	0.491188	0.989986	0.599705	1.63426
260	myopia	family.Christensenellaceae.id.1866	Weighted mode	11	0.0346098	0.149104	0.821127	-0.257634	0.326854	1.03522	0.772878	1.3866
261	myopia	family.Clostridiaceae1.id.1869	MR Egger	10	-0.480406	0.393862	0.257302	-1.25238	0.291563	0.618532	0.285825	1.33852
262	myopia	family.Clostridiaceae1.id.1869	Weighted median	10	-0.0834896	0.179674	0.642167	-0.435651	0.268672	0.919901	0.646843	1.30823
263	myopia	family.Clostridiaceae1.id.1869	Inverse variance weighted	10	-0.00208287	0.140298	0.988155	-0.277066	0.272901	0.997919	0.758004	1.31377
264	myopia	family.Clostridiaceae1.id.1869	Simple mode	10	-0.129059	0.278716	0.654321	-0.675342	0.417224	0.878922	0.508982	1.51774
265	myopia	family.Clostridiaceae1.id.1869	Weighted mode	10	-0.115957	0.231328	0.628214	-0.56936	0.337446	0.890513	0.565888	1.40136
266	myopia	family.ClostridialesvadinBB60group.id.11286	MR Egger	15	0.0995011	0.367207	0.790671	-0.620225	0.819227	1.10462	0.537824	2.26875
267	myopia	family.ClostridialesvadinBB60group.id.11286	Weighted median	15	0.200011	0.124977	0.109513	-0.0449434	0.444966	1.22142	0.956052	1.56044
268	myopia	family.ClostridialesvadinBB60group.id.11286	Inverse variance weighted	15	0.111751	0.129746	0.38907	-0.142551	0.366052	1.11823	0.867143	1.44203
269	myopia	family.ClostridialesvadinBB60group.id.11286	Simple mode	15	0.253791	0.204803	0.235645	-0.147622	0.655205	1.2889	0.862757	1.92554
270	myopia	family.ClostridialesvadinBB60group.id.11286	Weighted mode	15	0.266706	0.174158	0.14795	-0.0746435	0.608056	1.30566	0.928074	1.83686
271	myopia	family.Coriobacteriaceae.id.811	MR Egger	18	0.967508	0.44194	0.0437503	0.101304	1.83371	2.63138	1.10661	6.25706
272	myopia	family.Coriobacteriaceae.id.811	Weighted median	18	-0.245132	0.155091	0.113977	-0.54911	0.0588463	0.782601	0.577464	1.06061
273	myopia	family.Coriobacteriaceae.id.811	Inverse variance weighted	18	-0.0297861	0.120419	0.804634	-0.265806	0.206234	0.970653	0.766588	1.22904
274	myopia	family.Coriobacteriaceae.id.811	Simple mode	18	-0.294646	0.281234	0.30945	-0.845864	0.256573	0.744795	0.429186	1.29249
275	myopia	family.Coriobacteriaceae.id.811	Weighted mode	18	-0.288775	0.256154	0.275256	-0.790836	0.213286	0.749181	0.453466	1.23774
276	myopia	family.Defluviitaleaceae.id.1924	MR Egger	12	0.154034	0.484212	0.756944	-0.795021	1.10309	1.16653	0.451572	3.01346
277	myopia	family.Defluviitaleaceae.id.1924	Weighted median	12	-0.0846527	0.131397	0.519413	-0.342191	0.172886	0.918831	0.710212	1.18873
278	myopia	family.Defluviitaleaceae.id.1924	Inverse variance weighted	12	0.0100091	0.132131	0.939617	-0.248968	0.268986	1.01006	0.779605	1.30864
279	myopia	family.Defluviitaleaceae.id.1924	Simple mode	12	-0.207308	0.197672	0.31679	-0.594744	0.180128	0.812769	0.551704	1.19737
280	myopia	family.Defluviitaleaceae.id.1924	Weighted mode	12	-0.16841	0.17456	0.355393	-0.510548	0.173728	0.845008	0.600167	1.18973
281	myopia	family.Desulfovibrionaceae.id.3169	MR Egger	10	0.26806	0.289353	0.381331	-0.299072	0.835192	1.30743	0.741506	2.30526
282	myopia	family.Desulfovibrionaceae.id.3169	Weighted median	10	0.166256	0.166404	0.317741	-0.159896	0.492407	1.18087	0.852233	1.63625
283	myopia	family.Desulfovibrionaceae.id.3169	Inverse variance weighted	10	0.0465492	0.118546	0.694565	-0.185801	0.2789	1.04765	0.830439	1.32167
284	myopia	family.Desulfovibrionaceae.id.3169	Simple mode	10	0.175441	0.247228	0.495904	-0.309125	0.660007	1.19177	0.734089	1.93481
285	myopia	family.Desulfovibrionaceae.id.3169	Weighted mode	10	0.205377	0.190338	0.30865	-0.167686	0.57844	1.22799	0.84562	1.78325
286	myopia	family.Enterobacteriaceae.id.3469	MR Egger	7	0.601268	1.0854	0.603468	-1.52612	2.72866	1.82443	0.217378	15.3123
287	myopia	family.Enterobacteriaceae.id.3469	Weighted median	7	-0.293092	0.21696	0.176725	-0.718333	0.132149	0.745953	0.487564	1.14128
288	myopia	family.Enterobacteriaceae.id.3469	Inverse variance weighted	7	-0.244705	0.175669	0.163624	-0.589016	0.0996067	0.782936	0.554873	1.10474
289	myopia	family.Enterobacteriaceae.id.3469	Simple mode	7	-0.305244	0.320356	0.377469	-0.933142	0.322654	0.736943	0.393316	1.38079
290	myopia	family.Enterobacteriaceae.id.3469	Weighted mode	7	-0.310637	0.289159	0.32399	-0.877389	0.256114	0.73298	0.415867	1.2919
291	myopia	family.Erysipelotrichaceae.id.2149	MR Egger	13	1.47489	0.557312	0.0227304	0.382562	2.56723	4.37057	1.46604	13.0296
292	myopia	family.Erysipelotrichaceae.id.2149	Weighted median	13	0.0509317	0.171894	0.767003	-0.285981	0.387844	1.05225	0.751277	1.4738
293	myopia	family.Erysipelotrichaceae.id.2149	Inverse variance weighted	13	0.10732	0.128506	0.403639	-0.144551	0.359192	1.11329	0.865411	1.43217
294	myopia	family.Erysipelotrichaceae.id.2149	Simple mode	13	0.0281202	0.283825	0.922714	-0.528177	0.584417	1.02852	0.589679	1.79394
295	myopia	family.Erysipelotrichaceae.id.2149	Weighted mode	13	0.0281202	0.262881	0.916581	-0.487127	0.543367	1.02852	0.614389	1.7218
296	myopia	family.FamilyXI.id.1936	MR Egger	8	-0.159133	0.419944	0.717781	-0.982222	0.663957	0.852883	0.374478	1.94246
297	myopia	family.FamilyXI.id.1936	Weighted median	8	0.0555066	0.0870026	0.523482	-0.115019	0.226032	1.05708	0.89135	1.25362
298	myopia	family.FamilyXI.id.1936	Inverse variance weighted	8	0.0151275	0.0658897	0.818412	-0.114016	0.144271	1.01524	0.892243	1.1552
299	myopia	family.FamilyXI.id.1936	Simple mode	8	0.0993688	0.145596	0.516867	-0.186	0.384737	1.10447	0.830274	1.46923
300	myopia	family.FamilyXI.id.1936	Weighted mode	8	0.0893426	0.128379	0.508914	-0.162281	0.340966	1.09346	0.850202	1.40631
301	myopia	family.FamilyXIII.id.1957	MR Egger	10	-0.744334	0.447736	0.134998	-1.6219	0.133229	0.47505	0.197524	1.14251
302	myopia	family.FamilyXIII.id.1957	Weighted median	10	-0.164095	0.191543	0.391612	-0.53952	0.21133	0.848662	0.583028	1.23532
303	myopia	family.FamilyXIII.id.1957	Inverse variance weighted	10	-0.0357667	0.153483	0.815735	-0.336593	0.26506	0.964865	0.714199	1.30351
304	myopia	family.FamilyXIII.id.1957	Simple mode	10	-0.320205	0.29994	0.313515	-0.908087	0.267677	0.726	0.403295	1.30692
305	myopia	family.FamilyXIII.id.1957	Weighted mode	10	-0.240818	0.227849	0.318092	-0.687401	0.205766	0.785985	0.502882	1.22847
306	myopia	family.Lachnospiraceae.id.1987	MR Egger	16	0.365081	0.409341	0.387533	-0.437228	1.16739	1.44063	0.645824	3.21359
307	myopia	family.Lachnospiraceae.id.1987	Weighted median	16	0.0981629	0.163679	0.548686	-0.222647	0.418973	1.10314	0.800397	1.5204
308	myopia	family.Lachnospiraceae.id.1987	Inverse variance weighted	16	0.14456	0.117225	0.217506	-0.0852005	0.37432	1.15553	0.918328	1.454
309	myopia	family.Lachnospiraceae.id.1987	Simple mode	16	0.0831623	0.298481	0.784342	-0.501861	0.668186	1.08672	0.605403	1.9507
310	myopia	family.Lachnospiraceae.id.1987	Weighted mode	16	0.059337	0.283152	0.836831	-0.49564	0.614314	1.06113	0.609181	1.84839
311	myopia	family.Lactobacillaceae.id.1836	MR Egger	9	0.338234	0.209828	0.151006	-0.0730292	0.749498	1.40247	0.929574	2.11594
312	myopia	family.Lactobacillaceae.id.1836	Weighted median	9	-0.0291841	0.119106	0.806436	-0.262631	0.204263	0.971238	0.769025	1.22662
313	myopia	family.Lactobacillaceae.id.1836	Inverse variance weighted	9	-0.0703264	0.0852389	0.409343	-0.237395	0.0967418	0.93209	0.78868	1.10158
314	myopia	family.Lactobacillaceae.id.1836	Simple mode	9	-0.154506	0.188116	0.435246	-0.523213	0.214201	0.856838	0.592614	1.23887
315	myopia	family.Lactobacillaceae.id.1836	Weighted mode	9	0.0704105	0.152241	0.656045	-0.227981	0.368802	1.07295	0.796139	1.446
316	myopia	family.Methanobacteriaceae.id.121	MR Egger	10	-0.120596	0.276401	0.674149	-0.662342	0.421151	0.886392	0.515642	1.52371
317	myopia	family.Methanobacteriaceae.id.121	Weighted median	10	0.01236	0.0900647	0.890845	-0.164167	0.188887	1.01244	0.8486	1.2079
318	myopia	family.Methanobacteriaceae.id.121	Inverse variance weighted	10	0.0414509	0.0669318	0.535718	-0.0897354	0.172637	1.04232	0.914173	1.18843
319	myopia	family.Methanobacteriaceae.id.121	Simple mode	10	0.113852	0.141413	0.44151	-0.163317	0.39102	1.12059	0.849322	1.47849
320	myopia	family.Methanobacteriaceae.id.121	Weighted mode	10	0.131253	0.130469	0.340691	-0.124466	0.386972	1.14026	0.882968	1.47252
321	myopia	family.Oxalobacteraceae.id.2966	MR Egger	14	0.154955	0.262466	0.565886	-0.359477	0.669388	1.16761	0.698041	1.95304
322	myopia	family.Oxalobacteraceae.id.2966	Weighted median	14	0.0896386	0.0882511	0.309762	-0.0833336	0.262611	1.09378	0.920044	1.30032
323	myopia	family.Oxalobacteraceae.id.2966	Inverse variance weighted	14	0.135331	0.0652174	0.0379794	0.007505	0.263157	1.14492	1.00753	1.30103
324	myopia	family.Oxalobacteraceae.id.2966	Simple mode	14	0.0639146	0.147472	0.671827	-0.22513	0.352959	1.066	0.798413	1.42327
325	myopia	family.Oxalobacteraceae.id.2966	Weighted mode	14	0.0577443	0.13551	0.676987	-0.207855	0.323343	1.05944	0.812325	1.38174
326	myopia	family.Pasteurellaceae.id.3689	MR Egger	14	0.221337	0.167368	0.210667	-0.106704	0.549377	1.24774	0.898792	1.73217
327	myopia	family.Pasteurellaceae.id.3689	Weighted median	14	0.0939163	0.10573	0.374397	-0.113314	0.301147	1.09847	0.89287	1.35141
328	myopia	family.Pasteurellaceae.id.3689	Inverse variance weighted	14	0.0462202	0.0770749	0.54872	-0.104847	0.197287	1.0473	0.900463	1.21809
329	myopia	family.Pasteurellaceae.id.3689	Simple mode	14	0.0724304	0.167055	0.671707	-0.254997	0.399858	1.07512	0.774918	1.49161
330	myopia	family.Pasteurellaceae.id.3689	Weighted mode	14	0.141709	0.135959	0.316272	-0.124771	0.408189	1.15224	0.882699	1.50409
331	myopia	family.Peptococcaceae.id.2024	MR Egger	10	0.51213	0.282985	0.107933	-0.0425202	1.06678	1.66884	0.958371	2.90601
332	myopia	family.Peptococcaceae.id.2024	Weighted median	10	0.0928086	0.138409	0.502515	-0.178474	0.364091	1.09725	0.836546	1.4392
333	myopia	family.Peptococcaceae.id.2024	Inverse variance weighted	10	0.112578	0.101242	0.266152	-0.0858566	0.311012	1.11916	0.917726	1.36481
334	myopia	family.Peptococcaceae.id.2024	Simple mode	10	0.112558	0.227552	0.632701	-0.333445	0.55856	1.11914	0.716451	1.74815
335	myopia	family.Peptococcaceae.id.2024	Weighted mode	10	0.112558	0.201739	0.590493	-0.28285	0.507965	1.11914	0.753633	1.66191
336	myopia	family.Peptostreptococcaceae.id.2042	MR Egger	13	0.18771	0.230349	0.432423	-0.263775	0.639194	1.20648	0.768147	1.89495
337	myopia	family.Peptostreptococcaceae.id.2042	Weighted median	13	0.197457	0.136761	0.14879	-0.0705931	0.465508	1.2183	0.931841	1.59282
338	myopia	family.Peptostreptococcaceae.id.2042	Inverse variance weighted	13	0.100303	0.10083	0.319848	-0.0973246	0.297931	1.10551	0.907261	1.34707
339	myopia	family.Peptostreptococcaceae.id.2042	Simple mode	13	0.264144	0.204805	0.221447	-0.137274	0.665561	1.30232	0.871731	1.94558
340	myopia	family.Peptostreptococcaceae.id.2042	Weighted mode	13	0.242981	0.179846	0.201602	-0.109517	0.595479	1.27504	0.896267	1.8139
341	myopia	family.Porphyromonadaceae.id.943	MR Egger	10	0.665975	0.791883	0.424769	-0.886116	2.21807	1.94639	0.412254	9.18954
342	myopia	family.Porphyromonadaceae.id.943	Weighted median	10	0.205262	0.223646	0.358723	-0.233083	0.643608	1.22785	0.792087	1.90334
343	myopia	family.Porphyromonadaceae.id.943	Inverse variance weighted	10	0.0756489	0.20392	0.710657	-0.324033	0.475331	1.07858	0.723226	1.60855
344	myopia	family.Porphyromonadaceae.id.943	Simple mode	10	0.458669	0.390583	0.270403	-0.306873	1.22421	1.58197	0.735744	3.40148
345	myopia	family.Porphyromonadaceae.id.943	Weighted mode	10	0.368754	0.380673	0.358011	-0.377366	1.11487	1.44593	0.685665	3.04918
346	myopia	family.Prevotellaceae.id.960	MR Egger	16	0.0537407	0.446443	0.905896	-0.821288	0.928769	1.05521	0.439865	2.53139
347	myopia	family.Prevotellaceae.id.960	Weighted median	16	-0.168278	0.139343	0.227183	-0.441391	0.104836	0.845119	0.643141	1.11053
348	myopia	family.Prevotellaceae.id.960	Inverse variance weighted	16	-0.102666	0.117797	0.383454	-0.333548	0.128216	0.902428	0.716377	1.1368
349	myopia	family.Prevotellaceae.id.960	Simple mode	16	-0.228535	0.233956	0.344145	-0.687089	0.230018	0.795698	0.503038	1.25862
350	myopia	family.Prevotellaceae.id.960	Weighted mode	16	-0.234091	0.250429	0.364719	-0.724932	0.256751	0.79129	0.484358	1.29272
351	myopia	family.Rhodospirillaceae.id.2717	MR Egger	15	-0.0431116	0.344695	0.90238	-0.718713	0.63249	0.957804	0.487379	1.88229
352	myopia	family.Rhodospirillaceae.id.2717	Weighted median	15	0.0826151	0.10925	0.449528	-0.131515	0.296745	1.08612	0.876766	1.34547
353	myopia	family.Rhodospirillaceae.id.2717	Inverse variance weighted	15	0.0446993	0.0787848	0.57047	-0.109719	0.199118	1.04571	0.896086	1.22033
354	myopia	family.Rhodospirillaceae.id.2717	Simple mode	15	-0.0198405	0.18691	0.91697	-0.386184	0.346503	0.980355	0.679645	1.41411
355	myopia	family.Rhodospirillaceae.id.2717	Weighted mode	15	0.0646632	0.160545	0.693199	-0.250006	0.379332	1.0668	0.778796	1.46131
356	myopia	family.Rikenellaceae.id.967	MR Egger	18	-0.426942	0.31815	0.198347	-1.05052	0.196633	0.652502	0.349757	1.2173
357	myopia	family.Rikenellaceae.id.967	Weighted median	18	-0.0455611	0.142303	0.748839	-0.324474	0.233352	0.955461	0.722907	1.26283
358	myopia	family.Rikenellaceae.id.967	Inverse variance weighted	18	-0.0386742	0.102358	0.705554	-0.239295	0.161947	0.962064	0.787182	1.1758
359	myopia	family.Rikenellaceae.id.967	Simple mode	18	-0.0361382	0.25499	0.888964	-0.535918	0.463642	0.964507	0.585132	1.58985
360	myopia	family.Rikenellaceae.id.967	Weighted mode	18	-0.0743701	0.266537	0.783592	-0.596782	0.448042	0.928328	0.550581	1.56524
361	myopia	family.Ruminococcaceae.id.2050	MR Egger	10	0.27552	0.2694	0.33637	-0.252505	0.803545	1.31722	0.776852	2.23344
362	myopia	family.Ruminococcaceae.id.2050	Weighted median	10	0.150448	0.172895	0.384205	-0.188425	0.489322	1.16236	0.828263	1.63121
363	myopia	family.Ruminococcaceae.id.2050	Inverse variance weighted	10	0.223573	0.124236	0.0719274	-0.0199304	0.467077	1.25054	0.980267	1.59532
364	myopia	family.Ruminococcaceae.id.2050	Simple mode	10	0.0995684	0.2801	0.730423	-0.449427	0.648564	1.10469	0.637993	1.91279
365	myopia	family.Ruminococcaceae.id.2050	Weighted mode	10	0.124053	0.224922	0.594691	-0.316793	0.5649	1.13208	0.728481	1.75927
366	myopia	family.Streptococcaceae.id.1850	MR Egger	16	0.332439	0.429472	0.451768	-0.509327	1.1742	1.39436	0.6009	3.23557
367	myopia	family.Streptococcaceae.id.1850	Weighted median	16	-0.0514805	0.152331	0.7354	-0.35005	0.247089	0.949822	0.704653	1.28029
368	myopia	family.Streptococcaceae.id.1850	Inverse variance weighted	16	-0.0324249	0.108093	0.764198	-0.244287	0.179438	0.968095	0.783262	1.19654
369	myopia	family.Streptococcaceae.id.1850	Simple mode	16	-0.188588	0.277276	0.506775	-0.732049	0.354873	0.828128	0.480922	1.426
370	myopia	family.Streptococcaceae.id.1850	Weighted mode	16	-0.128986	0.242423	0.602469	-0.604136	0.346163	0.878986	0.546546	1.41363
371	myopia	family.Veillonellaceae.id.2172	MR Egger	19	-0.440612	0.228256	0.0704202	-0.887994	0.00677005	0.643642	0.41148	1.00679
372	myopia	family.Veillonellaceae.id.2172	Weighted median	19	-0.244573	0.1324	0.0647137	-0.504077	0.0149307	0.783039	0.604063	1.01504
373	myopia	family.Veillonellaceae.id.2172	Inverse variance weighted	19	-0.0689261	0.120218	0.566413	-0.304554	0.166702	0.933396	0.737452	1.1814
374	myopia	family.Veillonellaceae.id.2172	Simple mode	19	-0.149771	0.209083	0.482985	-0.559574	0.260033	0.860906	0.571453	1.29697
375	myopia	family.Veillonellaceae.id.2172	Weighted mode	19	-0.186784	0.140721	0.20099	-0.462598	0.0890302	0.829623	0.629646	1.09311
376	myopia	family.Verrucomicrobiaceae.id.4036	MR Egger	12	0.0524003	0.471177	0.913649	-0.871107	0.975907	1.0538	0.418488	2.65357
377	myopia	family.Verrucomicrobiaceae.id.4036	Weighted median	12	-0.0459188	0.14632	0.753655	-0.332707	0.240869	0.95512	0.71698	1.27235
378	myopia	family.Verrucomicrobiaceae.id.4036	Inverse variance weighted	12	-0.136759	0.129265	0.290065	-0.390118	0.116599	0.87218	0.676977	1.12367
379	myopia	family.Verrucomicrobiaceae.id.4036	Simple mode	12	0.0212831	0.21622	0.92336	-0.402508	0.445074	1.02151	0.668641	1.56061
380	myopia	family.Verrucomicrobiaceae.id.4036	Weighted mode	12	-0.00044368	0.201955	0.998286	-0.396275	0.395387	0.999556	0.672822	1.48496
381	myopia	family.Victivallaceae.id.2255	MR Egger	13	-0.0785552	0.338481	0.820736	-0.741978	0.584868	0.924451	0.476171	1.79475
382	myopia	family.Victivallaceae.id.2255	Weighted median	13	-0.079408	0.0820078	0.332895	-0.240143	0.0813272	0.923663	0.786515	1.08473
383	myopia	family.Victivallaceae.id.2255	Inverse variance weighted	13	-0.0705327	0.0661094	0.286013	-0.200107	0.0590418	0.931897	0.818643	1.06082
384	myopia	family.Victivallaceae.id.2255	Simple mode	13	-0.0697163	0.135181	0.615414	-0.33467	0.195238	0.932658	0.715574	1.2156
385	myopia	family.Victivallaceae.id.2255	Weighted mode	13	-0.0875273	0.124558	0.495648	-0.331662	0.156607	0.916194	0.71773	1.16954
386	myopia	genus..Clostridiuminnocuumgroup.id.14397	MR Egger	8	-0.0282536	0.392431	0.944945	-0.797418	0.740911	0.972142	0.45049	2.09785
387	myopia	genus..Clostridiuminnocuumgroup.id.14397	Weighted median	8	-0.0194492	0.0983597	0.843252	-0.212234	0.173336	0.980739	0.808775	1.18927
388	myopia	genus..Clostridiuminnocuumgroup.id.14397	Inverse variance weighted	8	-0.0369421	0.0735373	0.615415	-0.181075	0.107191	0.963732	0.834373	1.11315
389	myopia	genus..Clostridiuminnocuumgroup.id.14397	Simple mode	8	0.00241955	0.152788	0.987807	-0.297046	0.301885	1.00242	0.74301	1.35241
390	myopia	genus..Clostridiuminnocuumgroup.id.14397	Weighted mode	8	0.0329994	0.146315	0.828005	-0.253779	0.319778	1.03355	0.775863	1.37682
391	myopia	genus..Eubacteriumbrachygroup.id.11296	MR Egger	10	0.0683499	0.276266	0.810825	-0.473131	0.609831	1.07074	0.623048	1.84012
392	myopia	genus..Eubacteriumbrachygroup.id.11296	Weighted median	10	0.0769473	0.0836335	0.357545	-0.0869743	0.240869	1.07999	0.916701	1.27235
393	myopia	genus..Eubacteriumbrachygroup.id.11296	Inverse variance weighted	10	0.102865	0.0688547	0.135188	-0.0320896	0.237821	1.10834	0.96842	1.26848
394	myopia	genus..Eubacteriumbrachygroup.id.11296	Simple mode	10	0.0823342	0.144946	0.583903	-0.20176	0.366428	1.08582	0.817291	1.44257
395	myopia	genus..Eubacteriumbrachygroup.id.11296	Weighted mode	10	0.0754715	0.129565	0.574532	-0.178476	0.329419	1.07839	0.836544	1.39016
396	myopia	genus..Eubacteriumcoprostanoligenesgroup.id.11375	MR Egger	13	0.386366	0.49167	0.448567	-0.577308	1.35004	1.47162	0.561408	3.85758
397	myopia	genus..Eubacteriumcoprostanoligenesgroup.id.11375	Weighted median	13	-0.0164135	0.172515	0.924202	-0.354543	0.321716	0.98372	0.701494	1.37949
398	myopia	genus..Eubacteriumcoprostanoligenesgroup.id.11375	Inverse variance weighted	13	-0.11547	0.129582	0.372878	-0.369451	0.138511	0.890947	0.691114	1.14856
399	myopia	genus..Eubacteriumcoprostanoligenesgroup.id.11375	Simple mode	13	0.0707136	0.280084	0.804948	-0.478251	0.619678	1.07327	0.619867	1.85833
400	myopia	genus..Eubacteriumcoprostanoligenesgroup.id.11375	Weighted mode	13	0.0707136	0.269083	0.797167	-0.45669	0.598117	1.07327	0.633377	1.81869
401	myopia	genus..Eubacteriumeligensgroup.id.14372	MR Egger	8	-0.357395	0.527434	0.523273	-1.39117	0.676375	0.699496	0.248785	1.96674
402	myopia	genus..Eubacteriumeligensgroup.id.14372	Weighted median	8	-0.0969218	0.19323	0.615958	-0.475653	0.28181	0.907627	0.621479	1.32553
403	myopia	genus..Eubacteriumeligensgroup.id.14372	Inverse variance weighted	8	0.0204137	0.146634	0.88928	-0.266989	0.307816	1.02062	0.765682	1.36045
404	myopia	genus..Eubacteriumeligensgroup.id.14372	Simple mode	8	-0.115673	0.31623	0.725327	-0.735485	0.504138	0.890766	0.479273	1.65556
405	myopia	genus..Eubacteriumeligensgroup.id.14372	Weighted mode	8	-0.131718	0.311436	0.685031	-0.742131	0.478696	0.876589	0.476098	1.61397
406	myopia	genus..Eubacteriumfissicatenagroup.id.14373	MR Egger	9	0.780912	0.420414	0.105601	-0.0430987	1.60492	2.18346	0.957817	4.97747
407	myopia	genus..Eubacteriumfissicatenagroup.id.14373	Weighted median	9	-0.0798876	0.105562	0.44918	-0.286789	0.127014	0.92322	0.75067	1.13543
408	myopia	genus..Eubacteriumfissicatenagroup.id.14373	Inverse variance weighted	9	-0.126731	0.0983272	0.197445	-0.319452	0.0659907	0.880971	0.726547	1.06822
409	myopia	genus..Eubacteriumfissicatenagroup.id.14373	Simple mode	9	0.00929841	0.198768	0.963835	-0.380287	0.398884	1.00934	0.683665	1.49016
410	myopia	genus..Eubacteriumfissicatenagroup.id.14373	Weighted mode	9	-0.286234	0.1998	0.189866	-0.677842	0.105374	0.751087	0.507712	1.11113
411	myopia	genus..Eubacteriumhalliigroup.id.11338	MR Egger	14	-0.0994648	0.211865	0.647148	-0.51472	0.315791	0.905322	0.597668	1.37134
412	myopia	genus..Eubacteriumhalliigroup.id.11338	Weighted median	14	0.00432621	0.136516	0.974719	-0.263246	0.271898	1.00434	0.768553	1.31245
413	myopia	genus..Eubacteriumhalliigroup.id.11338	Inverse variance weighted	14	-0.0188076	0.102007	0.853719	-0.218742	0.181127	0.981368	0.803529	1.19857
414	myopia	genus..Eubacteriumhalliigroup.id.11338	Simple mode	14	0.130272	0.233112	0.585769	-0.326628	0.587173	1.13914	0.721352	1.7989
415	myopia	genus..Eubacteriumhalliigroup.id.11338	Weighted mode	14	0.0789397	0.204877	0.706243	-0.322619	0.480498	1.08214	0.72425	1.61688
416	myopia	genus..Eubacteriumnodatumgroup.id.11297	MR Egger	11	0.110774	0.26751	0.688502	-0.413546	0.635093	1.11714	0.661301	1.8872
417	myopia	genus..Eubacteriumnodatumgroup.id.11297	Weighted median	11	-0.0826725	0.0751449	0.271256	-0.229957	0.0646115	0.920653	0.794568	1.06674
418	myopia	genus..Eubacteriumnodatumgroup.id.11297	Inverse variance weighted	11	-0.0678347	0.0600311	0.258479	-0.185496	0.0498263	0.934415	0.830692	1.05109
419	myopia	genus..Eubacteriumnodatumgroup.id.11297	Simple mode	11	-0.109481	0.117006	0.37148	-0.338812	0.119851	0.896299	0.712616	1.12733
420	myopia	genus..Eubacteriumnodatumgroup.id.11297	Weighted mode	11	-0.109481	0.110074	0.343383	-0.325226	0.106264	0.896299	0.722364	1.11212
421	myopia	genus..Eubacteriumoxidoreducensgroup.id.11339	MR Egger	5	-0.368571	0.406075	0.43098	-1.16448	0.427336	0.691722	0.312085	1.53317
422	myopia	genus..Eubacteriumoxidoreducensgroup.id.11339	Weighted median	5	0.0859402	0.137214	0.531105	-0.183	0.35488	1.08974	0.832768	1.42601
423	myopia	genus..Eubacteriumoxidoreducensgroup.id.11339	Inverse variance weighted	5	0.017735	0.109611	0.871464	-0.197103	0.232573	1.01789	0.821106	1.26184
424	myopia	genus..Eubacteriumoxidoreducensgroup.id.11339	Simple mode	5	0.123466	0.180101	0.530669	-0.229531	0.476464	1.13141	0.794906	1.61037
425	myopia	genus..Eubacteriumoxidoreducensgroup.id.11339	Weighted mode	5	0.123466	0.179795	0.530008	-0.228932	0.475865	1.13141	0.795382	1.60941
426	myopia	genus..Eubacteriumrectalegroup.id.14374	MR Egger	9	0.076032	0.564516	0.896652	-1.03042	1.18248	1.079	0.356857	3.26247
427	myopia	genus..Eubacteriumrectalegroup.id.14374	Weighted median	9	0.10334	0.195591	0.597257	-0.280018	0.486699	1.10887	0.75577	1.62694
428	myopia	genus..Eubacteriumrectalegroup.id.14374	Inverse variance weighted	9	0.0294283	0.143772	0.837816	-0.252364	0.311221	1.02987	0.776962	1.36509
429	myopia	genus..Eubacteriumrectalegroup.id.14374	Simple mode	9	0.298063	0.324021	0.38453	-0.337019	0.933144	1.34725	0.713896	2.54249
430	myopia	genus..Eubacteriumrectalegroup.id.14374	Weighted mode	9	0.292632	0.347793	0.42456	-0.389042	0.974306	1.33995	0.677706	2.64933
431	myopia	genus..Eubacteriumruminantiumgroup.id.11340	MR Egger	18	0.129166	0.221995	0.56878	-0.305943	0.564276	1.13788	0.736428	1.75817
432	myopia	genus..Eubacteriumruminantiumgroup.id.11340	Weighted median	18	-0.0875263	0.0904385	0.333145	-0.264786	0.0897331	0.916195	0.76737	1.09388
433	myopia	genus..Eubacteriumruminantiumgroup.id.11340	Inverse variance weighted	18	-0.0353281	0.0664454	0.594944	-0.165561	0.094905	0.965289	0.847418	1.09955
434	myopia	genus..Eubacteriumruminantiumgroup.id.11340	Simple mode	18	-0.13908	0.16703	0.416579	-0.466459	0.188299	0.870158	0.627219	1.20719
435	myopia	genus..Eubacteriumruminantiumgroup.id.11340	Weighted mode	18	-0.159949	0.146554	0.290325	-0.447196	0.127297	0.852187	0.639419	1.13575
436	myopia	genus..Eubacteriumventriosumgroup.id.11341	MR Egger	15	-0.772007	0.503756	0.149367	-1.75937	0.215355	0.462085	0.172154	1.2403
437	myopia	genus..Eubacteriumventriosumgroup.id.11341	Weighted median	15	-0.121398	0.155975	0.436383	-0.427109	0.184313	0.885682	0.652393	1.20239
438	myopia	genus..Eubacteriumventriosumgroup.id.11341	Inverse variance weighted	15	0.0178238	0.118984	0.880922	-0.215385	0.251032	1.01798	0.806231	1.28535
439	myopia	genus..Eubacteriumventriosumgroup.id.11341	Simple mode	15	-0.225155	0.308102	0.476965	-0.829036	0.378725	0.798392	0.43647	1.46042
440	myopia	genus..Eubacteriumventriosumgroup.id.11341	Weighted mode	15	-0.219333	0.259971	0.413031	-0.728877	0.290211	0.803054	0.48245	1.33671
441	myopia	genus..Eubacteriumxylanophilumgroup.id.14375	MR Egger	9	0.319065	0.349302	0.391388	-0.365567	1.0037	1.37584	0.693803	2.72835
442	myopia	genus..Eubacteriumxylanophilumgroup.id.14375	Weighted median	9	0.106583	0.15036	0.478418	-0.188123	0.401288	1.11247	0.828513	1.49375
443	myopia	genus..Eubacteriumxylanophilumgroup.id.14375	Inverse variance weighted	9	-0.00861878	0.117104	0.941329	-0.238143	0.220906	0.991418	0.78809	1.24721
444	myopia	genus..Eubacteriumxylanophilumgroup.id.14375	Simple mode	9	0.108699	0.236236	0.657672	-0.354323	0.571721	1.11483	0.701648	1.77131
445	myopia	genus..Eubacteriumxylanophilumgroup.id.14375	Weighted mode	9	0.112251	0.200926	0.591679	-0.281565	0.506066	1.11879	0.754602	1.65875
446	myopia	genus..Ruminococcusgauvreauiigroup.id.11342	MR Egger	12	-0.105425	0.589743	0.861692	-1.26132	1.05047	0.899942	0.28328	2.859
447	myopia	genus..Ruminococcusgauvreauiigroup.id.11342	Weighted median	12	0.001186	0.157143	0.993978	-0.306814	0.309186	1.00119	0.735787	1.36232
448	myopia	genus..Ruminococcusgauvreauiigroup.id.11342	Inverse variance weighted	12	-0.043664	0.136183	0.748493	-0.310583	0.223255	0.957276	0.73302	1.25014
449	myopia	genus..Ruminococcusgauvreauiigroup.id.11342	Simple mode	12	0.0461507	0.258255	0.86142	-0.460028	0.55233	1.04723	0.631266	1.7373
450	myopia	genus..Ruminococcusgauvreauiigroup.id.11342	Weighted mode	12	-0.0137865	0.243997	0.955955	-0.492021	0.464448	0.986308	0.611389	1.59114
451	myopia	genus..Ruminococcusgnavusgroup.id.14376	MR Egger	11	-0.11098	0.385805	0.780121	-0.867158	0.645197	0.894956	0.420144	1.90636
452	myopia	genus..Ruminococcusgnavusgroup.id.14376	Weighted median	11	-0.0206242	0.111959	0.853847	-0.240065	0.198816	0.979587	0.786577	1.21996
453	myopia	genus..Ruminococcusgnavusgroup.id.14376	Inverse variance weighted	11	0.0156509	0.0803588	0.845579	-0.141852	0.173154	1.01577	0.867749	1.18905
454	myopia	genus..Ruminococcusgnavusgroup.id.14376	Simple mode	11	-0.101933	0.199995	0.621336	-0.493923	0.290058	0.90309	0.610227	1.3365
455	myopia	genus..Ruminococcusgnavusgroup.id.14376	Weighted mode	11	-0.0892691	0.187124	0.643575	-0.456032	0.277494	0.914599	0.633793	1.31982
456	myopia	genus..Ruminococcustorquesgroup.id.14377	MR Egger	10	-0.40781	0.50521	0.442882	-1.39802	0.582402	0.665105	0.247085	1.79033
457	myopia	genus..Ruminococcustorquesgroup.id.14377	Weighted median	10	-0.0323062	0.198279	0.870572	-0.420934	0.356321	0.96821	0.656434	1.42807
458	myopia	genus..Ruminococcustorquesgroup.id.14377	Inverse variance weighted	10	-0.00501968	0.148863	0.9731	-0.296791	0.286752	0.994993	0.743199	1.33209
459	myopia	genus..Ruminococcustorquesgroup.id.14377	Simple mode	10	0.272338	0.334329	0.436335	-0.382946	0.927622	1.31303	0.68185	2.52849
460	myopia	genus..Ruminococcustorquesgroup.id.14377	Weighted mode	10	-0.0884514	0.304059	0.777719	-0.684408	0.507505	0.915348	0.504389	1.66114
461	myopia	genus.Actinomyces.id.423	MR Egger	7	0.215763	0.28585	0.484378	-0.344504	0.776029	1.24081	0.708571	2.17283
462	myopia	genus.Actinomyces.id.423	Weighted median	7	0.0891314	0.13418	0.50652	-0.173862	0.352125	1.09322	0.840413	1.42209
463	myopia	genus.Actinomyces.id.423	Inverse variance weighted	7	0.071875	0.110222	0.514343	-0.144161	0.287911	1.07452	0.865749	1.33364
464	myopia	genus.Actinomyces.id.423	Simple mode	7	0.0566023	0.183834	0.768568	-0.303713	0.416917	1.05823	0.738073	1.51728
465	myopia	genus.Actinomyces.id.423	Weighted mode	7	0.077222	0.162849	0.652126	-0.241962	0.396406	1.08028	0.785086	1.48647
466	myopia	genus.Adlercreutzia.id.812	MR Egger	8	0.245213	0.495972	0.638595	-0.726892	1.21732	1.27789	0.483409	3.37812
467	myopia	genus.Adlercreutzia.id.812	Weighted median	8	-0.0441853	0.139131	0.750803	-0.316882	0.228511	0.956777	0.728417	1.25673
468	myopia	genus.Adlercreutzia.id.812	Inverse variance weighted	8	-0.109385	0.110999	0.324397	-0.326942	0.108172	0.896385	0.721125	1.11424
469	myopia	genus.Adlercreutzia.id.812	Simple mode	8	-0.0194077	0.203935	0.92685	-0.419121	0.380305	0.980779	0.657625	1.46273
470	myopia	genus.Adlercreutzia.id.812	Weighted mode	8	-0.0131584	0.202089	0.949905	-0.409253	0.382936	0.986928	0.664146	1.46658
471	myopia	genus.Akkermansia.id.4037	MR Egger	12	0.0562602	0.470691	0.907225	-0.866293	0.978814	1.05787	0.420507	2.6613
472	myopia	genus.Akkermansia.id.4037	Weighted median	12	-0.0459174	0.148843	0.757705	-0.33765	0.245815	0.955121	0.713445	1.27866
473	myopia	genus.Akkermansia.id.4037	Inverse variance weighted	12	-0.136399	0.129269	0.291351	-0.389766	0.116967	0.872494	0.677215	1.12408
474	myopia	genus.Akkermansia.id.4037	Simple mode	12	0.0196072	0.227271	0.9328	-0.425843	0.465058	1.0198	0.653219	1.59211
475	myopia	genus.Akkermansia.id.4037	Weighted mode	12	0.0033203	0.205929	0.987425	-0.4003	0.406941	1.00333	0.670119	1.50221
476	myopia	genus.Alistipes.id.968	MR Egger	13	0.112143	0.643276	0.864773	-1.14868	1.37296	1.11867	0.317055	3.94703
477	myopia	genus.Alistipes.id.968	Weighted median	13	0.0452489	0.173191	0.793887	-0.294205	0.384703	1.04629	0.745124	1.46918
478	myopia	genus.Alistipes.id.968	Inverse variance weighted	13	0.0509479	0.133489	0.70271	-0.21069	0.312586	1.05227	0.810025	1.36695
479	myopia	genus.Alistipes.id.968	Simple mode	13	0.03715	0.284112	0.898133	-0.519709	0.594009	1.03785	0.594693	1.81124
480	myopia	genus.Alistipes.id.968	Weighted mode	13	0.0411563	0.28076	0.88589	-0.509133	0.591446	1.04201	0.601016	1.8066
481	myopia	genus.Allisonella.id.2174	MR Egger	8	0.564941	0.57157	0.361123	-0.555336	1.68522	1.75934	0.57388	5.39362
482	myopia	genus.Allisonella.id.2174	Weighted median	8	-0.0388054	0.0916121	0.671869	-0.218365	0.140754	0.961938	0.803832	1.15114
483	myopia	genus.Allisonella.id.2174	Inverse variance weighted	8	-0.0613989	0.0858664	0.474577	-0.229697	0.106899	0.940448	0.794774	1.11282
484	myopia	genus.Allisonella.id.2174	Simple mode	8	-0.123229	0.167525	0.485893	-0.451577	0.205119	0.884061	0.636623	1.22767
485	myopia	genus.Allisonella.id.2174	Weighted mode	8	-0.0671344	0.143469	0.65405	-0.348334	0.214065	0.93507	0.705863	1.2387
486	myopia	genus.Alloprevotella.id.961	MR Egger	5	-1.0799	0.756136	0.248547	-2.56193	0.402124	0.339629	0.0771557	1.495
487	myopia	genus.Alloprevotella.id.961	Weighted median	5	-0.167337	0.113405	0.14006	-0.389612	0.0549373	0.845914	0.67732	1.05647
488	myopia	genus.Alloprevotella.id.961	Inverse variance weighted	5	-0.149846	0.0928335	0.106497	-0.3318	0.0321072	0.86084	0.717631	1.03263
489	myopia	genus.Alloprevotella.id.961	Simple mode	5	-0.103634	0.168463	0.571716	-0.43382	0.226553	0.901556	0.648029	1.25427
490	myopia	genus.Alloprevotella.id.961	Weighted mode	5	-0.0957101	0.156113	0.572966	-0.401691	0.210271	0.908727	0.669187	1.23401
491	myopia	genus.Anaerofilum.id.2053	MR Egger	10	0.058717	0.412727	0.890388	-0.750228	0.867662	1.06048	0.472259	2.38134
492	myopia	genus.Anaerofilum.id.2053	Weighted median	10	0.0346096	0.0974102	0.722367	-0.156314	0.225534	1.03522	0.85529	1.25299
493	myopia	genus.Anaerofilum.id.2053	Inverse variance weighted	10	0.0532233	0.0757331	0.482197	-0.0952137	0.20166	1.05467	0.909179	1.22343
494	myopia	genus.Anaerofilum.id.2053	Simple mode	10	-0.0675375	0.161886	0.686314	-0.384835	0.24976	0.934693	0.680563	1.28372
495	myopia	genus.Anaerofilum.id.2053	Weighted mode	10	-0.0540169	0.150288	0.727567	-0.348581	0.240548	0.947416	0.705688	1.27195
496	myopia	genus.Anaerostipes.id.1991	MR Egger	13	0.558596	0.45034	0.240639	-0.324071	1.44126	1.74822	0.723199	4.22603
497	myopia	genus.Anaerostipes.id.1991	Weighted median	13	-0.00351389	0.162671	0.982766	-0.32235	0.315322	0.996492	0.724445	1.3707
498	myopia	genus.Anaerostipes.id.1991	Inverse variance weighted	13	-0.00750631	0.124349	0.951865	-0.251231	0.236218	0.992522	0.777843	1.26645
499	myopia	genus.Anaerostipes.id.1991	Simple mode	13	0.0129551	0.278876	0.963712	-0.533642	0.559553	1.01304	0.586465	1.74989
500	myopia	genus.Anaerostipes.id.1991	Weighted mode	13	-0.00727911	0.250277	0.977276	-0.497821	0.483263	0.992747	0.607854	1.62136
501	myopia	genus.Anaerotruncus.id.2054	MR Egger	13	-0.48993	0.351606	0.191012	-1.17908	0.199218	0.612669	0.307562	1.22045
502	myopia	genus.Anaerotruncus.id.2054	Weighted median	13	-0.102212	0.169258	0.545921	-0.433957	0.229533	0.902838	0.64794	1.25801
503	myopia	genus.Anaerotruncus.id.2054	Inverse variance weighted	13	-0.0917409	0.122678	0.454569	-0.332189	0.148708	0.912342	0.717352	1.16033
504	myopia	genus.Anaerotruncus.id.2054	Simple mode	13	-0.287233	0.264912	0.299555	-0.806461	0.231995	0.750337	0.446435	1.26111
505	myopia	genus.Anaerotruncus.id.2054	Weighted mode	13	-0.232779	0.283476	0.427568	-0.788392	0.322834	0.792329	0.454575	1.38104
506	myopia	genus.Bacteroides.id.918	MR Egger	9	-0.254087	0.959184	0.798718	-2.13409	1.62591	0.775624	0.118353	5.08306
507	myopia	genus.Bacteroides.id.918	Weighted median	9	0.121694	0.208138	0.558764	-0.286257	0.529645	1.12941	0.75107	1.69833
508	myopia	genus.Bacteroides.id.918	Inverse variance weighted	9	0.0796471	0.1746	0.648269	-0.26257	0.421864	1.0829	0.769073	1.5248
509	myopia	genus.Bacteroides.id.918	Simple mode	9	-0.224229	0.397692	0.588326	-1.00371	0.555248	0.799132	0.366519	1.74237
510	myopia	genus.Bacteroides.id.918	Weighted mode	9	-0.184597	0.398258	0.655348	-0.965183	0.595989	0.83144	0.380914	1.81483
511	myopia	genus.Barnesiella.id.944	MR Egger	13	0.365037	0.73657	0.629935	-1.07864	1.80871	1.44057	0.340057	6.1026
512	myopia	genus.Barnesiella.id.944	Weighted median	13	-0.0607486	0.157753	0.700174	-0.369945	0.248448	0.94106	0.690772	1.28203
513	myopia	genus.Barnesiella.id.944	Inverse variance weighted	13	0.12987	0.173933	0.455266	-0.211039	0.470779	1.13868	0.809742	1.60124
514	myopia	genus.Barnesiella.id.944	Simple mode	13	-0.0714033	0.234475	0.765945	-0.530974	0.388167	0.931086	0.588032	1.47428
515	myopia	genus.Barnesiella.id.944	Weighted mode	13	-0.107364	0.230638	0.649902	-0.559415	0.344687	0.898198	0.571543	1.41155
516	myopia	genus.Bifidobacterium.id.436	MR Egger	18	-0.160351	0.233086	0.501337	-0.6172	0.296497	0.851844	0.539453	1.34514
517	myopia	genus.Bifidobacterium.id.436	Weighted median	18	-0.217018	0.116634	0.0627917	-0.445621	0.0115861	0.804916	0.640426	1.01165
518	myopia	genus.Bifidobacterium.id.436	Inverse variance weighted	18	-0.181643	0.0853797	0.0333812	-0.348987	-0.0142984	0.833899	0.705402	0.985803
519	myopia	genus.Bifidobacterium.id.436	Simple mode	18	-0.232951	0.187278	0.230423	-0.600015	0.134113	0.792193	0.548803	1.14352
520	myopia	genus.Bifidobacterium.id.436	Weighted mode	18	-0.225607	0.150018	0.150967	-0.519642	0.0684284	0.798032	0.594733	1.07082
521	myopia	genus.Bilophila.id.3170	MR Egger	13	0.242019	0.548296	0.667473	-0.832642	1.31668	1.27382	0.434899	3.73101
522	myopia	genus.Bilophila.id.3170	Weighted median	13	0.122868	0.154726	0.427135	-0.180395	0.426131	1.13074	0.834941	1.53132
523	myopia	genus.Bilophila.id.3170	Inverse variance weighted	13	0.083812	0.111159	0.450858	-0.134059	0.301683	1.08742	0.874539	1.35213
524	myopia	genus.Bilophila.id.3170	Simple mode	13	0.36242	0.268467	0.201943	-0.163775	0.888616	1.4368	0.848933	2.43176
525	myopia	genus.Bilophila.id.3170	Weighted mode	13	0.286617	0.281436	0.328578	-0.264998	0.838232	1.33191	0.767207	2.31227
526	myopia	genus.Blautia.id.1992	MR Egger	13	-0.334869	0.479346	0.499308	-1.27439	0.604649	0.715432	0.279602	1.83061
527	myopia	genus.Blautia.id.1992	Weighted median	13	0.146845	0.185357	0.428228	-0.216455	0.510145	1.15817	0.805369	1.66553
528	myopia	genus.Blautia.id.1992	Inverse variance weighted	13	-0.0794011	0.174072	0.648289	-0.420581	0.261779	0.923669	0.656665	1.29924
529	myopia	genus.Blautia.id.1992	Simple mode	13	0.275774	0.278681	0.34192	-0.270441	0.821988	1.31755	0.763043	2.27502
530	myopia	genus.Blautia.id.1992	Weighted mode	13	0.24828	0.241131	0.323484	-0.224338	0.720897	1.28182	0.799045	2.05628
531	myopia	genus.Butyricicoccus.id.2055	MR Egger	8	-0.349683	0.263328	0.23248	-0.865805	0.16644	0.704912	0.420713	1.18109
532	myopia	genus.Butyricicoccus.id.2055	Weighted median	8	-0.143319	0.168751	0.395719	-0.474071	0.187433	0.866478	0.622463	1.20615
533	myopia	genus.Butyricicoccus.id.2055	Inverse variance weighted	8	-0.0799759	0.135192	0.554136	-0.344952	0.185	0.923139	0.708254	1.20322
534	myopia	genus.Butyricicoccus.id.2055	Simple mode	8	-0.0887478	0.230791	0.711996	-0.541099	0.363603	0.915076	0.582108	1.4385
535	myopia	genus.Butyricicoccus.id.2055	Weighted mode	8	-0.188481	0.20444	0.387233	-0.589183	0.212221	0.828216	0.55478	1.23642
536	myopia	genus.Butyricimonas.id.945	MR Egger	13	-0.139076	0.365308	0.710669	-0.85508	0.576928	0.870162	0.425249	1.78056
537	myopia	genus.Butyricimonas.id.945	Weighted median	13	-0.154459	0.128359	0.228844	-0.406042	0.0971235	0.856878	0.666282	1.102
538	myopia	genus.Butyricimonas.id.945	Inverse variance weighted	13	-0.121926	0.102919	0.236146	-0.323648	0.0797959	0.885214	0.723505	1.08307
539	myopia	genus.Butyricimonas.id.945	Simple mode	13	-0.248468	0.229009	0.299252	-0.697326	0.20039	0.779995	0.497915	1.22188
540	myopia	genus.Butyricimonas.id.945	Weighted mode	13	-0.229726	0.206977	0.288784	-0.6354	0.175948	0.794752	0.529724	1.19238
541	myopia	genus.Butyrivibrio.id.1993	MR Egger	15	0.142859	0.217284	0.522347	-0.283018	0.568735	1.15357	0.753506	1.76603
542	myopia	genus.Butyrivibrio.id.1993	Weighted median	15	0.130918	0.0658141	0.046678	0.00192245	0.259914	1.13987	1.00192	1.29682
543	myopia	genus.Butyrivibrio.id.1993	Inverse variance weighted	15	0.0993367	0.0499586	0.0467699	0.00141774	0.197256	1.10444	1.00142	1.21806
544	myopia	genus.Butyrivibrio.id.1993	Simple mode	15	0.160898	0.105583	0.1498	-0.0460447	0.367841	1.17457	0.954999	1.44461
545	myopia	genus.Butyrivibrio.id.1993	Weighted mode	15	0.163419	0.102501	0.133185	-0.0374825	0.36432	1.17753	0.963211	1.43953
546	myopia	genus.CandidatusSoleaferrea.id.11350	MR Egger	9	-0.204977	0.950019	0.835326	-2.06702	1.65706	0.814666	0.126563	5.24387
547	myopia	genus.CandidatusSoleaferrea.id.11350	Weighted median	9	-0.0331624	0.120293	0.782793	-0.268936	0.202611	0.967381	0.764192	1.2246
548	myopia	genus.CandidatusSoleaferrea.id.11350	Inverse variance weighted	9	0.0462702	0.0874954	0.596923	-0.125221	0.217761	1.04736	0.882302	1.24329
549	myopia	genus.CandidatusSoleaferrea.id.11350	Simple mode	9	-0.0866553	0.19854	0.67404	-0.475793	0.302482	0.916993	0.621392	1.35321
550	myopia	genus.CandidatusSoleaferrea.id.11350	Weighted mode	9	-0.0964138	0.164973	0.575043	-0.419761	0.226934	0.908088	0.657204	1.25475
551	myopia	genus.Catenibacterium.id.2153	MR Egger	4	1.66605	1.23924	0.311006	-0.762862	4.09496	5.29123	0.46633	60.0372
552	myopia	genus.Catenibacterium.id.2153	Weighted median	4	0.0177218	0.113469	0.87589	-0.204677	0.240121	1.01788	0.81491	1.2714
553	myopia	genus.Catenibacterium.id.2153	Inverse variance weighted	4	0.0467737	0.0989879	0.636556	-0.147243	0.24079	1.04788	0.863085	1.27225
554	myopia	genus.Catenibacterium.id.2153	Simple mode	4	-0.00509038	0.16152	0.976838	-0.32167	0.311489	0.994923	0.724937	1.36546
555	myopia	genus.Catenibacterium.id.2153	Weighted mode	4	-0.00131546	0.170431	0.994326	-0.33536	0.332729	0.998685	0.71508	1.39477
556	myopia	genus.ChristensenellaceaeR.7group.id.11283	MR Egger	9	0.238659	0.716673	0.748878	-1.16602	1.64334	1.26955	0.311605	5.17241
557	myopia	genus.ChristensenellaceaeR.7group.id.11283	Weighted median	9	-0.308674	0.221306	0.163082	-0.742435	0.125087	0.73442	0.475954	1.13325
558	myopia	genus.ChristensenellaceaeR.7group.id.11283	Inverse variance weighted	9	-0.322669	0.207966	0.120771	-0.730282	0.0849445	0.724214	0.481773	1.08866
559	myopia	genus.ChristensenellaceaeR.7group.id.11283	Simple mode	9	-0.41653	0.349065	0.266947	-1.1007	0.267637	0.659331	0.332639	1.30687
560	myopia	genus.ChristensenellaceaeR.7group.id.11283	Weighted mode	9	-0.362685	0.339975	0.317195	-1.02903	0.303666	0.695806	0.357352	1.35482
561	myopia	genus.Clostridiumsensustricto1.id.1873	MR Egger	7	-0.151039	0.341005	0.676327	-0.819408	0.51733	0.859814	0.440692	1.67754
562	myopia	genus.Clostridiumsensustricto1.id.1873	Weighted median	7	-0.0263765	0.171554	0.877807	-0.362623	0.30987	0.973968	0.695849	1.36325
563	myopia	genus.Clostridiumsensustricto1.id.1873	Inverse variance weighted	7	0.0700312	0.127562	0.583007	-0.17999	0.320053	1.07254	0.835278	1.3772
564	myopia	genus.Clostridiumsensustricto1.id.1873	Simple mode	7	0.00900731	0.235173	0.97069	-0.451931	0.469946	1.00905	0.636398	1.59991
565	myopia	genus.Clostridiumsensustricto1.id.1873	Weighted mode	7	-0.0196278	0.217753	0.931111	-0.446423	0.407167	0.980564	0.639913	1.50256
566	myopia	genus.Collinsella.id.815	MR Egger	10	0.28569	0.819344	0.736327	-1.32022	1.8916	1.33068	0.267076	6.62999
567	myopia	genus.Collinsella.id.815	Weighted median	10	0.160672	0.201536	0.425315	-0.234339	0.555683	1.1743	0.791093	1.74313
568	myopia	genus.Collinsella.id.815	Inverse variance weighted	10	0.225629	0.198182	0.254915	-0.162808	0.614066	1.25311	0.849754	1.84793
569	myopia	genus.Collinsella.id.815	Simple mode	10	0.19054	0.298787	0.539544	-0.395082	0.776162	1.2099	0.673625	2.17312
570	myopia	genus.Collinsella.id.815	Weighted mode	10	0.176368	0.264041	0.520921	-0.341152	0.693887	1.19288	0.710951	2.00148
571	myopia	genus.Coprobacter.id.949	MR Egger	11	-0.322602	0.326757	0.349301	-0.963046	0.317842	0.724262	0.381728	1.37416
572	myopia	genus.Coprobacter.id.949	Weighted median	11	0.0937516	0.110516	0.396268	-0.12286	0.310364	1.09829	0.884387	1.36392
573	myopia	genus.Coprobacter.id.949	Inverse variance weighted	11	0.0570802	0.0835025	0.494244	-0.106585	0.220745	1.05874	0.898899	1.24701
574	myopia	genus.Coprobacter.id.949	Simple mode	11	0.109956	0.17416	0.541973	-0.231398	0.45131	1.11623	0.793423	1.57037
575	myopia	genus.Coprobacter.id.949	Weighted mode	11	0.118041	0.179951	0.526653	-0.234663	0.470745	1.12529	0.790837	1.60119
576	myopia	genus.Coprococcus1.id.11301	MR Egger	12	-0.0576259	0.290115	0.846532	-0.626252	0.511	0.944003	0.534592	1.66696
577	myopia	genus.Coprococcus1.id.11301	Weighted median	12	-0.0314853	0.156516	0.840571	-0.338257	0.275286	0.969005	0.713012	1.31691
578	myopia	genus.Coprococcus1.id.11301	Inverse variance weighted	12	0.0138245	0.114859	0.904198	-0.2113	0.238949	1.01392	0.809531	1.26991
579	myopia	genus.Coprococcus1.id.11301	Simple mode	12	0.135136	0.2461	0.593901	-0.347221	0.617493	1.14469	0.706649	1.85427
580	myopia	genus.Coprococcus1.id.11301	Weighted mode	12	0.0248975	0.211658	0.90848	-0.389952	0.439747	1.02521	0.677089	1.55231
581	myopia	genus.Coprococcus2.id.11302	MR Egger	9	-0.0696827	0.864015	0.937978	-1.76315	1.62379	0.93269	0.171503	5.07226
582	myopia	genus.Coprococcus2.id.11302	Weighted median	9	0.142076	0.164226	0.386971	-0.179807	0.463959	1.15266	0.835431	1.59036
583	myopia	genus.Coprococcus2.id.11302	Inverse variance weighted	9	-0.00050351	0.149199	0.997307	-0.292933	0.291926	0.999497	0.746072	1.339
584	myopia	genus.Coprococcus2.id.11302	Simple mode	9	0.218568	0.314062	0.506179	-0.396994	0.834129	1.24429	0.672338	2.30281
585	myopia	genus.Coprococcus2.id.11302	Weighted mode	9	0.235165	0.292868	0.44519	-0.338857	0.809187	1.26512	0.712584	2.24608
586	myopia	genus.Coprococcus3.id.11303	MR Egger	11	1.13865	0.81521	0.195972	-0.459167	2.73646	3.12253	0.63181	15.4322
587	myopia	genus.Coprococcus3.id.11303	Weighted median	11	-0.0822478	0.186724	0.659591	-0.448227	0.283731	0.921044	0.63876	1.32808
588	myopia	genus.Coprococcus3.id.11303	Inverse variance weighted	11	-0.0968976	0.140114	0.489213	-0.371521	0.177726	0.907649	0.689684	1.1945
589	myopia	genus.Coprococcus3.id.11303	Simple mode	11	0.140297	0.341564	0.68992	-0.529168	0.809761	1.15062	0.589095	2.24737
590	myopia	genus.Coprococcus3.id.11303	Weighted mode	11	0.11009	0.326474	0.74293	-0.529799	0.749978	1.11638	0.588723	2.11695
591	myopia	genus.DefluviitaleaceaeUCG011.id.11287	MR Egger	10	0.305712	0.575812	0.60989	-0.822879	1.4343	1.35759	0.439165	4.19672
592	myopia	genus.DefluviitaleaceaeUCG011.id.11287	Weighted median	10	-0.0958311	0.144322	0.506686	-0.378703	0.187041	0.908618	0.684749	1.20568
593	myopia	genus.DefluviitaleaceaeUCG011.id.11287	Inverse variance weighted	10	0.0883762	0.145957	0.54485	-0.197699	0.374452	1.0924	0.820616	1.45419
594	myopia	genus.DefluviitaleaceaeUCG011.id.11287	Simple mode	10	-0.186968	0.218834	0.415055	-0.615883	0.241947	0.82947	0.540164	1.27373
595	myopia	genus.DefluviitaleaceaeUCG011.id.11287	Weighted mode	10	-0.169864	0.189334	0.392998	-0.540959	0.201232	0.84378	0.58219	1.22291
596	myopia	genus.Desulfovibrio.id.3173	MR Egger	11	0.0532865	0.296478	0.861345	-0.527811	0.634384	1.05473	0.589895	1.88586
597	myopia	genus.Desulfovibrio.id.3173	Weighted median	11	-0.00654121	0.130718	0.96009	-0.262748	0.249666	0.99348	0.768936	1.2836
598	myopia	genus.Desulfovibrio.id.3173	Inverse variance weighted	11	0.0289534	0.0998201	0.771774	-0.166694	0.224601	1.02938	0.846459	1.25182
599	myopia	genus.Desulfovibrio.id.3173	Simple mode	11	0.00335573	0.19766	0.986789	-0.384058	0.390769	1.00336	0.681092	1.47812
600	myopia	genus.Desulfovibrio.id.3173	Weighted mode	11	-0.0270074	0.193841	0.891957	-0.406937	0.352922	0.973354	0.665686	1.42322
601	myopia	genus.Dialister.id.2183	MR Egger	10	0.0579057	0.460631	0.903064	-0.84493	0.960742	1.05962	0.429587	2.61363
602	myopia	genus.Dialister.id.2183	Weighted median	10	-0.0326953	0.153214	0.831018	-0.332994	0.267604	0.967833	0.716774	1.30683
603	myopia	genus.Dialister.id.2183	Inverse variance weighted	10	0.015448	0.116225	0.894261	-0.212353	0.243249	1.01557	0.808679	1.27539
604	myopia	genus.Dialister.id.2183	Simple mode	10	-0.0707093	0.275728	0.803372	-0.611136	0.469717	0.931733	0.542734	1.59954
605	myopia	genus.Dialister.id.2183	Weighted mode	10	-0.0902642	0.257649	0.734145	-0.595256	0.414728	0.91369	0.551421	1.51396
606	myopia	genus.Dorea.id.1997	MR Egger	11	-0.105481	0.301057	0.734122	-0.695553	0.484591	0.899891	0.498799	1.62351
607	myopia	genus.Dorea.id.1997	Weighted median	11	-0.064784	0.172849	0.707809	-0.403568	0.274	0.93727	0.667932	1.31522
608	myopia	genus.Dorea.id.1997	Inverse variance weighted	11	-0.115198	0.123664	0.351575	-0.357578	0.127183	0.89119	0.699368	1.13563
609	myopia	genus.Dorea.id.1997	Simple mode	11	-0.0540075	0.272017	0.846598	-0.587162	0.479147	0.947425	0.555903	1.6147
610	myopia	genus.Dorea.id.1997	Weighted mode	11	-0.0268669	0.189951	0.89033	-0.399171	0.345437	0.973491	0.670876	1.41261
611	myopia	genus.Eggerthella.id.819	MR Egger	10	0.663718	0.545223	0.258165	-0.40492	1.73236	1.942	0.66703	5.65396
612	myopia	genus.Eggerthella.id.819	Weighted median	10	0.102738	0.117914	0.383593	-0.128373	0.333849	1.1082	0.879525	1.39633
613	myopia	genus.Eggerthella.id.819	Inverse variance weighted	10	0.00348963	0.121541	0.977095	-0.23473	0.24171	1.0035	0.790784	1.27342
614	myopia	genus.Eggerthella.id.819	Simple mode	10	0.13426	0.170223	0.450544	-0.199377	0.467897	1.14369	0.819241	1.59663
615	myopia	genus.Eggerthella.id.819	Weighted mode	10	0.16313	0.167432	0.355361	-0.165036	0.491297	1.17719	0.847863	1.63444
616	myopia	genus.Eisenbergiella.id.11304	MR Egger	11	0.111545	0.854912	0.89906	-1.56408	1.78717	1.118	0.20928	5.97254
617	myopia	genus.Eisenbergiella.id.11304	Weighted median	11	0.0294905	0.10749	0.78381	-0.181189	0.24017	1.02993	0.834278	1.27147
618	myopia	genus.Eisenbergiella.id.11304	Inverse variance weighted	11	0.0699069	0.10953	0.523316	-0.144773	0.284586	1.07241	0.865219	1.32921
619	myopia	genus.Eisenbergiella.id.11304	Simple mode	11	0.105146	0.173294	0.557541	-0.23451	0.444802	1.11087	0.790958	1.56018
620	myopia	genus.Eisenbergiella.id.11304	Weighted mode	11	0.0651417	0.153078	0.679451	-0.234891	0.365174	1.06731	0.790657	1.44076
621	myopia	genus.Enterorhabdus.id.820	MR Egger	6	-0.355546	0.333554	0.346519	-1.00931	0.29822	0.700791	0.36447	1.34746
622	myopia	genus.Enterorhabdus.id.820	Weighted median	6	0.0547793	0.170615	0.748157	-0.279625	0.389184	1.05631	0.756067	1.47578
623	myopia	genus.Enterorhabdus.id.820	Inverse variance weighted	6	0.0715407	0.137088	0.601769	-0.197153	0.340234	1.07416	0.821065	1.40528
624	myopia	genus.Enterorhabdus.id.820	Simple mode	6	0.117174	0.25558	0.665857	-0.383762	0.618111	1.12432	0.681293	1.85542
625	myopia	genus.Enterorhabdus.id.820	Weighted mode	6	-0.072597	0.228986	0.764026	-0.521409	0.376215	0.929976	0.593684	1.45676
626	myopia	genus.Erysipelatoclostridium.id.11381	MR Egger	16	-0.0407914	0.330389	0.903494	-0.688355	0.606772	0.960029	0.502402	1.8345
627	myopia	genus.Erysipelatoclostridium.id.11381	Weighted median	16	0.0459297	0.108858	0.673081	-0.167431	0.259291	1.047	0.845835	1.29601
628	myopia	genus.Erysipelatoclostridium.id.11381	Inverse variance weighted	16	0.0134364	0.0826026	0.870784	-0.148465	0.175337	1.01353	0.86203	1.19165
629	myopia	genus.Erysipelatoclostridium.id.11381	Simple mode	16	-0.195318	0.20408	0.353704	-0.595314	0.204677	0.822573	0.551389	1.22713
630	myopia	genus.Erysipelatoclostridium.id.11381	Weighted mode	16	0.124728	0.201714	0.545626	-0.270632	0.520089	1.13284	0.762897	1.68218
631	myopia	genus.ErysipelotrichaceaeUCG003.id.11384	MR Egger	17	-0.342312	0.260599	0.208733	-0.853085	0.168462	0.710127	0.426098	1.18348
632	myopia	genus.ErysipelotrichaceaeUCG003.id.11384	Weighted median	17	-0.0529367	0.125339	0.672771	-0.298601	0.192728	0.94844	0.741855	1.21255
633	myopia	genus.ErysipelotrichaceaeUCG003.id.11384	Inverse variance weighted	17	-0.195297	0.0924048	0.0345587	-0.37641	-0.0141833	0.822591	0.686321	0.985917
634	myopia	genus.ErysipelotrichaceaeUCG003.id.11384	Simple mode	17	-0.00814047	0.231996	0.972443	-0.462852	0.446571	0.991893	0.629486	1.56294
635	myopia	genus.ErysipelotrichaceaeUCG003.id.11384	Weighted mode	17	-0.0126113	0.209451	0.952733	-0.423134	0.397912	0.987468	0.654991	1.48871
636	myopia	genus.Escherichia.Shigella.id.3504	MR Egger	10	-0.107269	0.414316	0.802245	-0.919329	0.704791	0.898284	0.398786	2.02342
637	myopia	genus.Escherichia.Shigella.id.3504	Weighted median	10	0.0509277	0.170264	0.764855	-0.282789	0.384644	1.05225	0.753679	1.46909
638	myopia	genus.Escherichia.Shigella.id.3504	Inverse variance weighted	10	-0.0438597	0.125505	0.72674	-0.289849	0.20213	0.957088	0.748376	1.22401
639	myopia	genus.Escherichia.Shigella.id.3504	Simple mode	10	0.1589	0.255324	0.549153	-0.341534	0.659335	1.17222	0.710679	1.93351
640	myopia	genus.Escherichia.Shigella.id.3504	Weighted mode	10	0.1589	0.230856	0.50861	-0.293578	0.611379	1.17222	0.745591	1.84297
641	myopia	genus.Faecalibacterium.id.2057	MR Egger	10	-0.242818	0.221655	0.305187	-0.677261	0.191625	0.784414	0.508007	1.21122
642	myopia	genus.Faecalibacterium.id.2057	Weighted median	10	-0.00692078	0.157782	0.965014	-0.316174	0.302332	0.993103	0.728933	1.35301
643	myopia	genus.Faecalibacterium.id.2057	Inverse variance weighted	10	0.0399711	0.12091	0.740958	-0.197013	0.276955	1.04078	0.82118	1.31911
644	myopia	genus.Faecalibacterium.id.2057	Simple mode	10	0.056682	0.231308	0.811914	-0.396682	0.510046	1.05832	0.672548	1.66537
645	myopia	genus.Faecalibacterium.id.2057	Weighted mode	10	-0.0279762	0.169795	0.872771	-0.360774	0.304822	0.972412	0.697137	1.35638
646	myopia	genus.FamilyXIIIAD3011group.id.11293	MR Egger	13	-0.354949	0.524515	0.512564	-1.383	0.673101	0.70121	0.250826	1.96031
647	myopia	genus.FamilyXIIIAD3011group.id.11293	Weighted median	13	-0.18828	0.148632	0.205243	-0.479598	0.103038	0.828383	0.619032	1.10853
648	myopia	genus.FamilyXIIIAD3011group.id.11293	Inverse variance weighted	13	-0.223798	0.110891	0.0435729	-0.441145	-0.00645127	0.799477	0.6433	0.993569
649	myopia	genus.FamilyXIIIAD3011group.id.11293	Simple mode	13	-0.176184	0.228236	0.455085	-0.623527	0.271159	0.838464	0.53605	1.31148
650	myopia	genus.FamilyXIIIAD3011group.id.11293	Weighted mode	13	-0.131397	0.230978	0.579933	-0.584113	0.321319	0.876869	0.5576	1.37895
651	myopia	genus.FamilyXIIIUCG001.id.11294	MR Egger	8	0.267802	0.471933	0.590988	-0.657188	1.19279	1.30709	0.518307	3.29627
652	myopia	genus.FamilyXIIIUCG001.id.11294	Weighted median	8	-0.00817289	0.181634	0.96411	-0.364175	0.347829	0.99186	0.69477	1.41599
653	myopia	genus.FamilyXIIIUCG001.id.11294	Inverse variance weighted	8	-0.00905108	0.145768	0.950489	-0.294756	0.276654	0.99099	0.744713	1.31871
654	myopia	genus.FamilyXIIIUCG001.id.11294	Simple mode	8	0.015909	0.27794	0.955954	-0.528853	0.560671	1.01604	0.58928	1.75185
655	myopia	genus.FamilyXIIIUCG001.id.11294	Weighted mode	8	0.000622469	0.2736	0.998248	-0.535633	0.536878	1.00062	0.585299	1.71066
656	myopia	genus.Flavonifractor.id.2059	MR Egger	6	-0.691213	0.732698	0.398903	-2.1273	0.744876	0.500968	0.119158	2.10618
657	myopia	genus.Flavonifractor.id.2059	Weighted median	6	-0.300878	0.181876	0.0980651	-0.657355	0.0555981	0.740168	0.51822	1.05717
658	myopia	genus.Flavonifractor.id.2059	Inverse variance weighted	6	-0.169473	0.166912	0.309942	-0.496621	0.157674	0.844109	0.608584	1.17078
659	myopia	genus.Flavonifractor.id.2059	Simple mode	6	-0.313906	0.226219	0.223915	-0.757296	0.129484	0.730588	0.468933	1.13824
660	myopia	genus.Flavonifractor.id.2059	Weighted mode	6	-0.313906	0.209378	0.194096	-0.724287	0.0964755	0.730588	0.48467	1.10128
661	myopia	genus.Fusicatenibacter.id.11305	MR Egger	19	0.237816	0.458869	0.610953	-0.661567	1.1372	1.26848	0.516042	3.11803
662	myopia	genus.Fusicatenibacter.id.11305	Weighted median	19	0.0675797	0.155434	0.663721	-0.23707	0.37223	1.06992	0.788936	1.45097
663	myopia	genus.Fusicatenibacter.id.11305	Inverse variance weighted	19	0.14325	0.119578	0.230932	-0.0911231	0.377623	1.15402	0.912905	1.45881
664	myopia	genus.Fusicatenibacter.id.11305	Simple mode	19	-0.0679069	0.330085	0.839314	-0.714873	0.579059	0.934347	0.489254	1.78436
665	myopia	genus.Fusicatenibacter.id.11305	Weighted mode	19	-0.114377	0.277784	0.685385	-0.658833	0.430079	0.891922	0.517455	1.53738
666	myopia	genus.Gordonibacter.id.821	MR Egger	11	0.112289	0.413478	0.792078	-0.698128	0.922706	1.11884	0.497516	2.51609
667	myopia	genus.Gordonibacter.id.821	Weighted median	11	-0.055065	0.0944588	0.559925	-0.240204	0.130074	0.946424	0.786467	1.13891
668	myopia	genus.Gordonibacter.id.821	Inverse variance weighted	11	-0.0100354	0.0932118	0.914264	-0.19273	0.17266	0.990015	0.824704	1.18846
669	myopia	genus.Gordonibacter.id.821	Simple mode	11	-0.100735	0.140306	0.489214	-0.375735	0.174266	0.904173	0.686785	1.19037
670	myopia	genus.Gordonibacter.id.821	Weighted mode	11	-0.0890794	0.13911	0.536341	-0.361736	0.183577	0.914773	0.696466	1.20151
671	myopia	genus.Haemophilus.id.3698	MR Egger	9	-0.041299	0.207107	0.847612	-0.447228	0.36463	0.959542	0.639398	1.43998
672	myopia	genus.Haemophilus.id.3698	Weighted median	9	0.00281122	0.124307	0.981957	-0.24083	0.246453	1.00282	0.785975	1.27948
673	myopia	genus.Haemophilus.id.3698	Inverse variance weighted	9	0.0362018	0.09256	0.69571	-0.145216	0.21762	1.03687	0.864836	1.24311
674	myopia	genus.Haemophilus.id.3698	Simple mode	9	-0.0824935	0.205233	0.698245	-0.48475	0.319763	0.920817	0.615851	1.3768
675	myopia	genus.Haemophilus.id.3698	Weighted mode	9	-0.0401958	0.183887	0.832443	-0.400614	0.320222	0.960601	0.669909	1.37743
676	myopia	genus.Holdemanella.id.11393	MR Egger	11	-0.121491	0.230032	0.61017	-0.572354	0.329372	0.885599	0.564196	1.39009
677	myopia	genus.Holdemanella.id.11393	Weighted median	11	0.198076	0.110297	0.07252	-0.0181064	0.414258	1.21905	0.982057	1.51325
678	myopia	genus.Holdemanella.id.11393	Inverse variance weighted	11	0.145487	0.0808105	0.071805	-0.0129012	0.303876	1.1566	0.987182	1.3551
679	myopia	genus.Holdemanella.id.11393	Simple mode	11	0.312371	0.199219	0.147957	-0.0780985	0.702841	1.36666	0.924873	2.01948
680	myopia	genus.Holdemanella.id.11393	Weighted mode	11	0.28462	0.180584	0.146078	-0.0693242	0.638565	1.32926	0.933024	1.89376
681	myopia	genus.Holdemania.id.2157	MR Egger	15	0.285586	0.305059	0.366253	-0.312329	0.883501	1.33054	0.731741	2.41936
682	myopia	genus.Holdemania.id.2157	Weighted median	15	-0.0782606	0.118998	0.510753	-0.311496	0.154975	0.924723	0.73235	1.16763
683	myopia	genus.Holdemania.id.2157	Inverse variance weighted	15	-0.078738	0.101937	0.439865	-0.278534	0.121058	0.924282	0.756893	1.12869
684	myopia	genus.Holdemania.id.2157	Simple mode	15	-0.0792352	0.175906	0.659289	-0.42401	0.26554	0.923823	0.654417	1.30414
685	myopia	genus.Holdemania.id.2157	Weighted mode	15	-0.10076	0.174937	0.573773	-0.443636	0.242116	0.90415	0.641699	1.27394
686	myopia	genus.Howardella.id.2000	MR Egger	10	-0.838658	0.331181	0.0351281	-1.48777	-0.189543	0.43229	0.225875	0.827337
687	myopia	genus.Howardella.id.2000	Weighted median	10	-0.0959081	0.0940769	0.307982	-0.280299	0.0884826	0.908547	0.755558	1.09252
688	myopia	genus.Howardella.id.2000	Inverse variance weighted	10	-0.124907	0.0976153	0.20069	-0.316233	0.0664185	0.882579	0.728889	1.06867
689	myopia	genus.Howardella.id.2000	Simple mode	10	-0.105855	0.169302	0.547335	-0.437687	0.225977	0.899555	0.645528	1.25355
690	myopia	genus.Howardella.id.2000	Weighted mode	10	-0.105855	0.160199	0.52531	-0.419845	0.208135	0.899555	0.657148	1.23138
691	myopia	genus.Hungatella.id.11306	MR Egger	5	-0.390433	0.59816	0.560492	-1.56283	0.78196	0.676764	0.209543	2.18575
692	myopia	genus.Hungatella.id.11306	Weighted median	5	-0.0845903	0.121866	0.487602	-0.323447	0.154266	0.918889	0.723651	1.1668
693	myopia	genus.Hungatella.id.11306	Inverse variance weighted	5	-0.118039	0.0987289	0.231859	-0.311547	0.07547	0.888662	0.732313	1.07839
694	myopia	genus.Hungatella.id.11306	Simple mode	5	-0.0800865	0.158453	0.639838	-0.390655	0.230482	0.923036	0.676613	1.25921
695	myopia	genus.Hungatella.id.11306	Weighted mode	5	-0.0831896	0.172519	0.654859	-0.421327	0.254948	0.920177	0.656175	1.29039
696	myopia	genus.Intestinibacter.id.11345	MR Egger	15	-0.228588	0.442485	0.614109	-1.09586	0.638682	0.795656	0.334253	1.89398
697	myopia	genus.Intestinibacter.id.11345	Weighted median	15	0.216325	0.14748	0.142429	-0.0727366	0.505386	1.24151	0.929846	1.65763
698	myopia	genus.Intestinibacter.id.11345	Inverse variance weighted	15	0.00527749	0.132656	0.968266	-0.254729	0.265284	1.00529	0.775127	1.3038
699	myopia	genus.Intestinibacter.id.11345	Simple mode	15	0.398456	0.326348	0.242268	-0.241187	1.0381	1.48952	0.785695	2.82384
700	myopia	genus.Intestinibacter.id.11345	Weighted mode	15	0.366059	0.224496	0.125262	-0.0739528	0.806071	1.44204	0.928715	2.23909
701	myopia	genus.Intestinimonas.id.2062	MR Egger	16	0.346965	0.2501	0.187039	-0.143232	0.837161	1.41477	0.866553	2.3098
702	myopia	genus.Intestinimonas.id.2062	Weighted median	16	0.12322	0.119717	0.303356	-0.111425	0.357864	1.13113	0.894559	1.43027
703	myopia	genus.Intestinimonas.id.2062	Inverse variance weighted	16	0.11747	0.0893606	0.188656	-0.0576763	0.292617	1.12465	0.943955	1.33993
704	myopia	genus.Intestinimonas.id.2062	Simple mode	16	0.188198	0.21194	0.38857	-0.227204	0.6036	1.20707	0.796758	1.82869
705	myopia	genus.Intestinimonas.id.2062	Weighted mode	16	0.148587	0.192876	0.453043	-0.229451	0.526624	1.16019	0.79497	1.69321
706	myopia	genus.Lachnoclostridium.id.11308	MR Egger	13	-0.0174693	0.411989	0.966938	-0.824967	0.790029	0.982682	0.438249	2.20346
707	myopia	genus.Lachnoclostridium.id.11308	Weighted median	13	-0.0677776	0.157623	0.667198	-0.376719	0.241164	0.934468	0.686109	1.27273
708	myopia	genus.Lachnoclostridium.id.11308	Inverse variance weighted	13	-0.094919	0.121266	0.433783	-0.3326	0.142762	0.909447	0.717057	1.15346
709	myopia	genus.Lachnoclostridium.id.11308	Simple mode	13	-0.00293865	0.248476	0.990758	-0.489951	0.484074	0.997066	0.612656	1.62267
710	myopia	genus.Lachnoclostridium.id.11308	Weighted mode	13	-0.0246667	0.243856	0.9211	-0.502625	0.453292	0.975635	0.604941	1.57348
711	myopia	genus.Lachnospira.id.2004	MR Egger	6	1.52763	1.5025	0.36678	-1.41727	4.47253	4.60724	0.242375	87.5778
712	myopia	genus.Lachnospira.id.2004	Weighted median	6	0.0768942	0.24735	0.755898	-0.407912	0.561701	1.07993	0.665037	1.75365
713	myopia	genus.Lachnospira.id.2004	Inverse variance weighted	6	0.0946438	0.252358	0.707632	-0.399978	0.589266	1.09927	0.670335	1.80266
714	myopia	genus.Lachnospira.id.2004	Simple mode	6	0.0162543	0.322938	0.961806	-0.616703	0.649212	1.01639	0.539721	1.91403
715	myopia	genus.Lachnospira.id.2004	Weighted mode	6	0.0396181	0.318395	0.905822	-0.584436	0.663672	1.04041	0.55742	1.94191
716	myopia	genus.LachnospiraceaeFCS020group.id.11314	MR Egger	13	0.235669	0.346881	0.510931	-0.444218	0.915556	1.26576	0.641326	2.49816
717	myopia	genus.LachnospiraceaeFCS020group.id.11314	Weighted median	13	0.121099	0.143341	0.398203	-0.159849	0.402047	1.12874	0.852273	1.49488
718	myopia	genus.LachnospiraceaeFCS020group.id.11314	Inverse variance weighted	13	0.016614	0.12275	0.892336	-0.223976	0.257204	1.01675	0.799334	1.29331
719	myopia	genus.LachnospiraceaeFCS020group.id.11314	Simple mode	13	0.197371	0.245865	0.437724	-0.284525	0.679267	1.2182	0.752372	1.97243
720	myopia	genus.LachnospiraceaeFCS020group.id.11314	Weighted mode	13	0.197371	0.205157	0.355011	-0.204737	0.599479	1.2182	0.814862	1.82117
721	myopia	genus.LachnospiraceaeNC2004group.id.11316	MR Egger	9	-0.275947	0.432586	0.543834	-1.12382	0.571923	0.758853	0.325037	1.77167
722	myopia	genus.LachnospiraceaeNC2004group.id.11316	Weighted median	9	-0.152251	0.124972	0.223117	-0.397195	0.0926937	0.858773	0.672203	1.09713
723	myopia	genus.LachnospiraceaeNC2004group.id.11316	Inverse variance weighted	9	-0.168683	0.100207	0.0923064	-0.365089	0.0277217	0.844776	0.694135	1.02811
724	myopia	genus.LachnospiraceaeNC2004group.id.11316	Simple mode	9	-0.249655	0.199549	0.246247	-0.640772	0.141462	0.77907	0.526886	1.15196
725	myopia	genus.LachnospiraceaeNC2004group.id.11316	Weighted mode	9	-0.236873	0.203553	0.278077	-0.635836	0.16209	0.789091	0.529492	1.17597
726	myopia	genus.LachnospiraceaeND3007group.id.11317	MR Egger	3	-5.25661	7.91797	0.626894	-20.7758	10.2626	0.00521297	9.49e-10	28641.4
727	myopia	genus.LachnospiraceaeND3007group.id.11317	Weighted median	3	-0.306814	0.367917	0.404325	-1.02793	0.414303	0.735787	0.357746	1.51332
728	myopia	genus.LachnospiraceaeND3007group.id.11317	Inverse variance weighted	3	0.0802221	0.40084	0.841375	-0.705425	0.865869	1.08353	0.493899	2.37707
729	myopia	genus.LachnospiraceaeND3007group.id.11317	Simple mode	3	-0.336196	0.431138	0.517145	-1.18123	0.508834	0.714483	0.306902	1.66335
730	myopia	genus.LachnospiraceaeND3007group.id.11317	Weighted mode	3	-0.339421	0.432566	0.514832	-1.18725	0.508408	0.712182	0.305059	1.66264
731	myopia	genus.LachnospiraceaeNK4A136group.id.11319	MR Egger	15	0.245074	0.284016	0.403837	-0.311597	0.801746	1.27772	0.732276	2.22943
732	myopia	genus.LachnospiraceaeNK4A136group.id.11319	Weighted median	15	0.24599	0.14852	0.0976657	-0.0451089	0.537089	1.27889	0.955893	1.71102
733	myopia	genus.LachnospiraceaeNK4A136group.id.11319	Inverse variance weighted	15	0.184121	0.137174	0.179515	-0.084739	0.452982	1.20216	0.918752	1.573
734	myopia	genus.LachnospiraceaeNK4A136group.id.11319	Simple mode	15	0.196789	0.264306	0.468857	-0.32125	0.714828	1.21749	0.725242	2.04384
735	myopia	genus.LachnospiraceaeNK4A136group.id.11319	Weighted mode	15	0.213735	0.167164	0.221829	-0.113906	0.541377	1.2383	0.892342	1.71837
736	myopia	genus.LachnospiraceaeUCG001.id.11321	MR Egger	13	-0.103153	0.392861	0.797735	-0.87316	0.666854	0.901989	0.41763	1.9481
737	myopia	genus.LachnospiraceaeUCG001.id.11321	Weighted median	13	0.0867715	0.11572	0.453353	-0.140041	0.313584	1.09065	0.869323	1.36832
738	myopia	genus.LachnospiraceaeUCG001.id.11321	Inverse variance weighted	13	0.0710463	0.0887994	0.423667	-0.103001	0.245093	1.07363	0.902126	1.27774
739	myopia	genus.LachnospiraceaeUCG001.id.11321	Simple mode	13	0.0824056	0.178861	0.653234	-0.268162	0.432973	1.0859	0.764784	1.54183
740	myopia	genus.LachnospiraceaeUCG001.id.11321	Weighted mode	13	0.0787113	0.176444	0.663468	-0.267118	0.424541	1.08189	0.765583	1.52889
741	myopia	genus.LachnospiraceaeUCG004.id.11324	MR Egger	14	0.0295818	0.498184	0.953627	-0.946858	1.00602	1.03002	0.387958	2.7347
742	myopia	genus.LachnospiraceaeUCG004.id.11324	Weighted median	14	0.0963321	0.152953	0.528815	-0.203455	0.39612	1.10112	0.815907	1.48605
743	myopia	genus.LachnospiraceaeUCG004.id.11324	Inverse variance weighted	14	0.160561	0.112169	0.15231	-0.0592905	0.380412	1.17417	0.942433	1.46289
744	myopia	genus.LachnospiraceaeUCG004.id.11324	Simple mode	14	0.058947	0.252954	0.819364	-0.436844	0.554737	1.06072	0.646073	1.74148
745	myopia	genus.LachnospiraceaeUCG004.id.11324	Weighted mode	14	0.0473843	0.246857	0.850747	-0.436456	0.531225	1.04852	0.646323	1.70101
746	myopia	genus.LachnospiraceaeUCG008.id.11328	MR Egger	12	0.0617411	0.390365	0.877477	-0.703374	0.826857	1.06369	0.494913	2.28612
747	myopia	genus.LachnospiraceaeUCG008.id.11328	Weighted median	12	-0.0313573	0.100397	0.754787	-0.228135	0.16542	0.969129	0.796017	1.17989
748	myopia	genus.LachnospiraceaeUCG008.id.11328	Inverse variance weighted	12	-0.0121169	0.0775681	0.875867	-0.16415	0.139917	0.987956	0.848614	1.15018
749	myopia	genus.LachnospiraceaeUCG008.id.11328	Simple mode	12	-0.0307415	0.162777	0.853644	-0.349784	0.288301	0.969726	0.704841	1.33416
750	myopia	genus.LachnospiraceaeUCG008.id.11328	Weighted mode	12	-0.0359218	0.152552	0.818168	-0.334924	0.26308	0.964716	0.715393	1.30093
751	myopia	genus.LachnospiraceaeUCG010.id.11330	MR Egger	10	0.0103455	0.384329	0.979184	-0.742939	0.76363	1.0104	0.475714	2.14605
752	myopia	genus.LachnospiraceaeUCG010.id.11330	Weighted median	10	-0.130687	0.1629	0.422405	-0.44997	0.188596	0.877492	0.637647	1.20755
753	myopia	genus.LachnospiraceaeUCG010.id.11330	Inverse variance weighted	10	-0.0693868	0.125607	0.580667	-0.315577	0.176804	0.932966	0.729368	1.1934
754	myopia	genus.LachnospiraceaeUCG010.id.11330	Simple mode	10	-0.217962	0.243472	0.393979	-0.695167	0.259243	0.804156	0.498991	1.29595
755	myopia	genus.LachnospiraceaeUCG010.id.11330	Weighted mode	10	-0.206199	0.243755	0.419515	-0.683959	0.271561	0.813671	0.504615	1.31201
756	myopia	genus.Lactobacillus.id.1837	MR Egger	8	0.16077	0.220507	0.493411	-0.271424	0.592965	1.17442	0.762293	1.80934
757	myopia	genus.Lactobacillus.id.1837	Weighted median	8	0.0518763	0.113239	0.646872	-0.170073	0.273825	1.05325	0.843604	1.31498
758	myopia	genus.Lactobacillus.id.1837	Inverse variance weighted	8	0.00922265	0.0857924	0.914393	-0.15893	0.177376	1.00927	0.853056	1.19408
759	myopia	genus.Lactobacillus.id.1837	Simple mode	8	-0.183126	0.19549	0.38007	-0.566286	0.200034	0.832663	0.56763	1.22144
760	myopia	genus.Lactobacillus.id.1837	Weighted mode	8	0.102782	0.15344	0.524427	-0.19796	0.403523	1.10825	0.820402	1.49709
761	myopia	genus.Lactococcus.id.1851	MR Egger	9	-0.529289	0.398445	0.22572	-1.31024	0.251662	0.589023	0.269755	1.28616
762	myopia	genus.Lactococcus.id.1851	Weighted median	9	-0.0416986	0.102632	0.684527	-0.242857	0.15946	0.959159	0.784384	1.17288
763	myopia	genus.Lactococcus.id.1851	Inverse variance weighted	9	-0.0533011	0.0915915	0.560605	-0.23282	0.126218	0.948095	0.792296	1.13453
764	myopia	genus.Lactococcus.id.1851	Simple mode	9	-0.192284	0.213978	0.395099	-0.61168	0.227113	0.825073	0.542439	1.25497
765	myopia	genus.Lactococcus.id.1851	Weighted mode	9	0.167176	0.204922	0.438226	-0.234472	0.568824	1.18196	0.790989	1.76619
766	myopia	genus.Marvinbryantia.id.2005	MR Egger	11	0.318568	0.431203	0.478859	-0.526591	1.16373	1.37516	0.590615	3.20184
767	myopia	genus.Marvinbryantia.id.2005	Weighted median	11	0.111571	0.16219	0.491514	-0.206321	0.429463	1.11803	0.813572	1.53643
768	myopia	genus.Marvinbryantia.id.2005	Inverse variance weighted	11	0.0230712	0.115079	0.841104	-0.202483	0.248625	1.02334	0.816701	1.28226
769	myopia	genus.Marvinbryantia.id.2005	Simple mode	11	0.0760209	0.284693	0.794873	-0.481976	0.634018	1.07899	0.617562	1.88517
770	myopia	genus.Marvinbryantia.id.2005	Weighted mode	11	0.221053	0.244577	0.387347	-0.258318	0.700423	1.24739	0.77235	2.0146
771	myopia	genus.Methanobrevibacter.id.123	MR Egger	6	0.100893	0.422005	0.822794	-0.726238	0.928023	1.10616	0.483725	2.5295
772	myopia	genus.Methanobrevibacter.id.123	Weighted median	6	0.199581	0.121677	0.100953	-0.0389057	0.438067	1.22089	0.961841	1.54971
773	myopia	genus.Methanobrevibacter.id.123	Inverse variance weighted	6	0.10371	0.100368	0.301462	-0.0930106	0.300431	1.10928	0.911184	1.35044
774	myopia	genus.Methanobrevibacter.id.123	Simple mode	6	0.212933	0.165558	0.254724	-0.11156	0.537427	1.2373	0.894438	1.7116
775	myopia	genus.Methanobrevibacter.id.123	Weighted mode	6	0.197244	0.155772	0.261214	-0.108068	0.502556	1.21804	0.897566	1.65294
776	myopia	genus.Odoribacter.id.952	MR Egger	7	-0.00665081	0.465396	0.989151	-0.918828	0.905526	0.993371	0.398987	2.47323
777	myopia	genus.Odoribacter.id.952	Weighted median	7	0.0420481	0.180652	0.81595	-0.31203	0.396126	1.04294	0.731959	1.48606
778	myopia	genus.Odoribacter.id.952	Inverse variance weighted	7	-0.0206918	0.148859	0.889448	-0.312455	0.271071	0.979521	0.731649	1.31137
779	myopia	genus.Odoribacter.id.952	Simple mode	7	0.0575106	0.258266	0.831172	-0.448691	0.563712	1.0592	0.638464	1.75718
780	myopia	genus.Odoribacter.id.952	Weighted mode	7	0.0575106	0.243171	0.82091	-0.419104	0.534125	1.0592	0.657636	1.70595
781	myopia	genus.Olsenella.id.822	MR Egger	11	0.546875	0.203452	0.0248787	0.148109	0.945641	1.72784	1.15964	2.57446
782	myopia	genus.Olsenella.id.822	Weighted median	11	0.051247	0.0877968	0.559422	-0.120835	0.223329	1.05258	0.88618	1.25023
783	myopia	genus.Olsenella.id.822	Inverse variance weighted	11	0.0921317	0.0617782	0.135875	-0.0289537	0.213217	1.09651	0.971461	1.23765
784	myopia	genus.Olsenella.id.822	Simple mode	11	0.0269969	0.151659	0.862269	-0.270255	0.324249	1.02736	0.763185	1.38299
785	myopia	genus.Olsenella.id.822	Weighted mode	11	0.0331498	0.167711	0.84727	-0.295563	0.361863	1.03371	0.744112	1.436
786	myopia	genus.Oscillibacter.id.2063	MR Egger	13	-0.279518	0.334416	0.421031	-0.934974	0.375938	0.756148	0.392596	1.45636
787	myopia	genus.Oscillibacter.id.2063	Weighted median	13	0.0675922	0.122293	0.580465	-0.172103	0.307287	1.06993	0.841893	1.35973
788	myopia	genus.Oscillibacter.id.2063	Inverse variance weighted	13	-0.0308673	0.0860242	0.719729	-0.199475	0.13774	0.969604	0.819161	1.14768
789	myopia	genus.Oscillibacter.id.2063	Simple mode	13	0.0867148	0.211064	0.688427	-0.32697	0.5004	1.09059	0.721105	1.64938
790	myopia	genus.Oscillibacter.id.2063	Weighted mode	13	0.0907498	0.218565	0.685318	-0.337638	0.519138	1.095	0.713453	1.68058
791	myopia	genus.Oscillospira.id.2064	MR Egger	9	-0.106391	0.544475	0.850629	-1.17356	0.96078	0.899073	0.309263	2.61373
792	myopia	genus.Oscillospira.id.2064	Weighted median	9	0.137422	0.157267	0.382221	-0.170822	0.445666	1.14731	0.842972	1.56153
793	myopia	genus.Oscillospira.id.2064	Inverse variance weighted	9	0.0804754	0.115835	0.487217	-0.146561	0.307512	1.0838	0.863673	1.36004
794	myopia	genus.Oscillospira.id.2064	Simple mode	9	0.282373	0.270893	0.327709	-0.248576	0.813323	1.32627	0.77991	2.25539
795	myopia	genus.Oscillospira.id.2064	Weighted mode	9	0.311439	0.287384	0.310073	-0.251833	0.874712	1.36539	0.777374	2.39818
796	myopia	genus.Oxalobacter.id.2978	MR Egger	11	-0.378551	0.34211	0.297199	-1.04909	0.291984	0.684853	0.350258	1.33908
797	myopia	genus.Oxalobacter.id.2978	Weighted median	11	0.0166186	0.0971184	0.864132	-0.173734	0.206971	1.01676	0.840521	1.22995
798	myopia	genus.Oxalobacter.id.2978	Inverse variance weighted	11	0.0862029	0.0759558	0.256413	-0.0626704	0.235076	1.09003	0.939253	1.26501
799	myopia	genus.Oxalobacter.id.2978	Simple mode	11	0.0121972	0.151419	0.937387	-0.284585	0.308979	1.01227	0.752327	1.36203
800	myopia	genus.Oxalobacter.id.2978	Weighted mode	11	0.00715737	0.131173	0.95756	-0.249943	0.264257	1.00718	0.778846	1.30246
801	myopia	genus.Parabacteroides.id.954	MR Egger	5	0.174948	1.34249	0.904564	-2.45632	2.80622	1.19118	0.0857496	16.5472
802	myopia	genus.Parabacteroides.id.954	Weighted median	5	0.121011	0.25401	0.633787	-0.376849	0.618871	1.12864	0.68602	1.85683
803	myopia	genus.Parabacteroides.id.954	Inverse variance weighted	5	-0.0465761	0.187376	0.803693	-0.413833	0.320681	0.954492	0.661111	1.37807
804	myopia	genus.Parabacteroides.id.954	Simple mode	5	0.256739	0.332954	0.483673	-0.395852	0.909329	1.29271	0.673106	2.48266
805	myopia	genus.Parabacteroides.id.954	Weighted mode	5	0.224313	0.349236	0.555643	-0.46019	0.908817	1.25146	0.631164	2.48138
806	myopia	genus.Paraprevotella.id.962	MR Egger	13	0.397692	0.336062	0.261599	-0.260989	1.05637	1.48839	0.770289	2.87592
807	myopia	genus.Paraprevotella.id.962	Weighted median	13	-0.01361	0.11002	0.901549	-0.229249	0.202029	0.986482	0.795131	1.22388
808	myopia	genus.Paraprevotella.id.962	Inverse variance weighted	13	0.00994518	0.0905681	0.912561	-0.167568	0.187459	1.00999	0.845719	1.20618
809	myopia	genus.Paraprevotella.id.962	Simple mode	13	-0.0782541	0.215325	0.722611	-0.500292	0.343784	0.924729	0.606354	1.41027
810	myopia	genus.Paraprevotella.id.962	Weighted mode	13	0.0313618	0.185662	0.868675	-0.332537	0.39526	1.03186	0.717102	1.48477
811	myopia	genus.Parasutterella.id.2892	MR Egger	14	0.12167	0.242346	0.624715	-0.353327	0.596668	1.12938	0.702347	1.81606
812	myopia	genus.Parasutterella.id.2892	Weighted median	14	0.0815571	0.124991	0.514078	-0.163426	0.32654	1.08498	0.849229	1.38616
813	myopia	genus.Parasutterella.id.2892	Inverse variance weighted	14	0.0404547	0.0873724	0.643354	-0.130795	0.211705	1.04128	0.877397	1.23578
814	myopia	genus.Parasutterella.id.2892	Simple mode	14	0.0304782	0.190412	0.875291	-0.34273	0.403686	1.03095	0.70983	1.49733
815	myopia	genus.Parasutterella.id.2892	Weighted mode	14	0.0707881	0.164067	0.673204	-0.250784	0.39236	1.07335	0.778191	1.48047
816	myopia	genus.Peptococcus.id.2037	MR Egger	13	0.0637448	0.296004	0.833434	-0.516422	0.643912	1.06582	0.596651	1.90391
817	myopia	genus.Peptococcus.id.2037	Weighted median	13	-0.043084	0.0928175	0.642519	-0.225006	0.138838	0.957831	0.798511	1.14894
818	myopia	genus.Peptococcus.id.2037	Inverse variance weighted	13	0.00551261	0.074289	0.940847	-0.140094	0.151119	1.00553	0.869277	1.16314
819	myopia	genus.Peptococcus.id.2037	Simple mode	13	-0.0316676	0.155144	0.841682	-0.335749	0.272414	0.968829	0.714802	1.31313
820	myopia	genus.Peptococcus.id.2037	Weighted mode	13	-0.0128406	0.147296	0.93197	-0.301541	0.27586	0.987242	0.739678	1.31766
821	myopia	genus.Phascolarctobacterium.id.2168	MR Egger	10	0.786713	0.51664	0.166321	-0.225901	1.79933	2.19617	0.797797	6.04557
822	myopia	genus.Phascolarctobacterium.id.2168	Weighted median	10	-0.0538264	0.154424	0.727417	-0.356497	0.248844	0.947597	0.700125	1.28254
823	myopia	genus.Phascolarctobacterium.id.2168	Inverse variance weighted	10	-0.0265153	0.111974	0.812814	-0.245985	0.192955	0.973833	0.781934	1.21283
824	myopia	genus.Phascolarctobacterium.id.2168	Simple mode	10	-0.0699839	0.243058	0.77992	-0.546378	0.40641	0.932409	0.579044	1.50142
825	myopia	genus.Phascolarctobacterium.id.2168	Weighted mode	10	-0.0699839	0.220098	0.757764	-0.501376	0.361408	0.932409	0.605697	1.43535
826	myopia	genus.Prevotella7.id.11182	MR Egger	11	0.288464	0.361541	0.445484	-0.420156	0.997085	1.33438	0.656944	2.71037
827	myopia	genus.Prevotella7.id.11182	Weighted median	11	0.00880943	0.0789124	0.911112	-0.145859	0.163478	1.00885	0.86428	1.1776
828	myopia	genus.Prevotella7.id.11182	Inverse variance weighted	11	0.0421894	0.0623826	0.498849	-0.0800805	0.164459	1.04309	0.923042	1.17876
829	myopia	genus.Prevotella7.id.11182	Simple mode	11	-0.0407761	0.127568	0.755818	-0.29081	0.209257	0.960044	0.747658	1.23276
830	myopia	genus.Prevotella7.id.11182	Weighted mode	11	-0.0407761	0.11565	0.731719	-0.26745	0.185897	0.960044	0.765329	1.2043
831	myopia	genus.Prevotella9.id.11183	MR Egger	15	0.296923	0.322367	0.37379	-0.334916	0.928762	1.34571	0.715398	2.53137
832	myopia	genus.Prevotella9.id.11183	Weighted median	15	-0.0463873	0.12697	0.714857	-0.295248	0.202474	0.954672	0.744347	1.22443
833	myopia	genus.Prevotella9.id.11183	Inverse variance weighted	15	-0.0315249	0.11249	0.779288	-0.252005	0.188955	0.968967	0.777241	1.20799
834	myopia	genus.Prevotella9.id.11183	Simple mode	15	-0.392478	0.283499	0.187904	-0.948136	0.16318	0.675381	0.387463	1.17725
835	myopia	genus.Prevotella9.id.11183	Weighted mode	15	-0.372212	0.284199	0.211386	-0.929242	0.184817	0.689208	0.394853	1.203
836	myopia	genus.RikenellaceaeRC9gutgroup.id.11191	MR Egger	13	-0.0434898	0.428825	0.921045	-0.883988	0.797008	0.957442	0.413132	2.21889
837	myopia	genus.RikenellaceaeRC9gutgroup.id.11191	Weighted median	13	0.0766094	0.0779034	0.325415	-0.0760811	0.2293	1.07962	0.926741	1.25772
[truncated: 143 more rows]

## Sheet: Table S4
Table S4. Five positive findings on the causal relationship between the gut microbiome and the risk of myopia
[truncated: 26 more rows]

[truncated: 6 more sheets: Table S5, Table S6, Table S7, Table S8, Table S9, Table S10]
